# Supplementary material for: MicroRNAs in atrial fibrillation target genes in structural remodelling
Source: Cell Tissue Res. 2023 Oct 14;394(3):497–514. doi: 10.1007/s00441-023-03823-0 (PMC10697892; doi:10.1007/s00441-023-03823-0)
Supplement: Supplementary file 1 — Supplementary file1 (XLSX 340 KB) [file 441_2023_3823_MOESM1_ESM.xlsx]

## Sheet: miRNAs
	AveExpr	logFC (Paroxysmal_vs_Control)	P.Value (Paroxysmal_vs_Control)	adj.P.Val (Paroxysmal_vs_Control)	logFC (Persistent_vs_Control)	P.Value (Persistent_vs_Control)	adj.P.Val (Persistent_vs_Control)	logFC (Persistent_vs_Paroxysmal)	P.Value (Persistent_vs_Paroxysmal)	adj.P.Val (Persistent_vs_Paroxysmal)
hsa-let-7a-2-3p	0.48639	-0.278342	0.233925	0.508733	-0.34745	0.135603	0.381273	-0.0691083	0.756398	0.911044
hsa-let-7a-3p	8.37195	-0.120665	0.0810356	0.299901	0.00353629	0.958705	0.98442	0.124201	0.062198	0.333218
hsa-let-7a-5p	15.9241	0.0746509	0.478685	0.743472	-0.0765359	0.470573	0.736919	-0.151187	0.139579	0.469394
hsa-let-7b-3p	6.03251	-0.213138	0.0558398	0.248404	-0.37788	0.00106162	0.014144	-0.164742	0.123386	0.453695
hsa-let-7b-5p	13.4211	0.269984	0.239065	0.513513	0.184527	0.422162	0.700368	-0.0854566	0.697666	0.890452
hsa-let-7c-3p	4.53481	-0.201972	0.0431793	0.218674	-0.371816	0.000358678	0.0062123	-0.169844	0.0767877	0.366512
hsa-let-7c-5p	13.2945	0.150523	0.34847	0.622977	-0.0374296	0.816422	0.937694	-0.187953	0.226211	0.559434
hsa-let-7d-3p	8.23523	-0.0375316	0.835496	0.9336	-0.394564	0.0338968	0.163992	-0.357032	0.0443443	0.293146
hsa-let-7d-5p	12.3612	0.248464	0.061679	0.260419	0.048119	0.715663	0.884114	-0.200345	0.116837	0.445729
hsa-let-7e-3p	6.21352	-0.0624584	0.461585	0.725969	-0.217969	0.0125908	0.0881393	-0.15551	0.0603965	0.332897
hsa-let-7e-5p	11.8926	0.203158	0.0951653	0.328339	-0.0625465	0.606816	0.823672	-0.265705	0.0250949	0.224043
hsa-let-7f-1-3p	4.63632	-0.127272	0.133183	0.382935	-0.200834	0.0196586	0.11127	-0.073562	0.364513	0.696839
hsa-let-7f-2-3p	4.42178	-0.360448	0.0159423	0.131486	0.0156403	0.913519	0.973249	0.376088	0.00872737	0.134963
hsa-let-7f-5p	15.3907	-8.45617e-05	0.99906	0.99906	-0.0986307	0.174752	0.437876	-0.0985461	0.157698	0.492038
hsa-let-7g-3p	4.24456	-0.123819	0.299151	0.578269	0.129098	0.274294	0.548589	0.252917	0.0289485	0.241052
hsa-let-7g-5p	13.9477	0.0315434	0.669344	0.863638	-0.0552295	0.457352	0.729404	-0.0867729	0.225206	0.559434
hsa-let-7i-3p	3.83862	0.148764	0.3281	0.605016	0.317085	0.0379074	0.172778	0.168321	0.248271	0.577964
hsa-let-7i-5p	12.8172	0.12584	0.205145	0.488065	0.0819647	0.409282	0.692262	-0.0438755	0.644666	0.880568
hsa-miR-100-3p	2.66263	-0.365456	0.0209479	0.148696	-0.234292	0.128984	0.377319	0.131164	0.376892	0.701911
hsa-miR-100-5p	8.17167	-0.481043	0.000396574	0.0228955	-0.390163	0.00351351	0.0357964	0.0908803	0.464851	0.765952
hsa-miR-101-3p	13.0701	-0.210421	0.0988493	0.333608	0.0949754	0.450622	0.722664	0.305397	0.0137935	0.183772
hsa-miR-101-5p	5.17025	-0.189446	0.212732	0.492421	0.094169	0.531341	0.778856	0.283615	0.0537351	0.312313
hsa-miR-103a-2-5p	0.284761	-0.0409127	0.868349	0.947092	0.317426	0.183359	0.447854	0.358339	0.127086	0.454778
hsa-miR-106a-3p	0.596373	0.204829	0.432197	0.703451	0.580112	0.0231295	0.125976	0.375283	0.129799	0.45737
hsa-miR-106a-5p	5.47406	0.333706	0.0764345	0.293013	0.684838	0.000427444	0.00698427	0.351132	0.0523417	0.309809
hsa-miR-106b-3p	8.23455	0.387281	0.0139678	0.124702	0.701376	2.11184e-05	0.000576327	0.314095	0.0364176	0.262976
hsa-miR-106b-5p	9.09097	0.152175	0.339911	0.617112	0.767133	7.22933e-06	0.000260858	0.614959	0.000138103	0.0195261
hsa-miR-107	13.206	0.145898	0.0114864	0.112731	0.251941	3.05284e-05	0.00075536	0.106042	0.0534111	0.312313
hsa-miR-10a-3p	4.05508	-0.367938	0.0578203	0.250362	-0.212447	0.264835	0.53964	0.155491	0.39693	0.720632
hsa-miR-10a-5p	8.47936	-0.452842	0.0143508	0.126814	-0.372668	0.0425573	0.187079	0.0801744	0.644577	0.880568
hsa-miR-10b-3p	1.42108	-0.0897314	0.630229	0.843553	0.119786	0.511329	0.763024	0.209517	0.239354	0.570887
hsa-miR-10b-5p	9.76424	-0.0490578	0.762413	0.894761	-0.0149724	0.926667	0.980153	0.0340853	0.827267	0.933488
hsa-miR-1179	4.16195	-0.0112605	0.947989	0.98012	-0.224716	0.199186	0.465888	-0.213456	0.202955	0.540923
hsa-miR-1180-3p	5.56769	0.143889	0.193298	0.467588	0.000392301	0.997164	0.999473	-0.143497	0.178458	0.513206
hsa-miR-1185-1-3p	0.854307	0.0723054	0.748884	0.890519	0.261661	0.237659	0.505683	0.189355	0.378866	0.704074
hsa-miR-1185-2-3p	-1.63112	-0.470495	0.214381	0.492421	-0.095949	0.793661	0.92874	0.374546	0.296805	0.623992
hsa-miR-1185-5p	0.256699	-0.135256	0.58307	0.813105	-0.258774	0.294405	0.575519	-0.123518	0.601758	0.8543
hsa-miR-1197	-2.63482	0.0251536	0.954701	0.983232	0.203545	0.642219	0.843748	0.178391	0.673665	0.890452
hsa-miR-122-5p	0.798559	0.959419	0.0391972	0.210837	1.15172	0.0124774	0.0881393	0.192304	0.65938	0.88257
hsa-miR-1226-3p	0.422057	0.422343	0.229765	0.502467	0.229205	0.516076	0.764609	-0.193138	0.567603	0.826793
hsa-miR-1227-3p	-2.05023	0.551226	0.173164	0.4443	0.407234	0.30935	0.584929	-0.143992	0.708454	0.890452
hsa-miR-1243	2.75189	0.065844	0.628566	0.843553	-0.0252831	0.852787	0.950641	-0.0911272	0.487034	0.782774
hsa-miR-1246	-1.16683	0.285174	0.470832	0.736608	0.206068	0.598998	0.818189	-0.0791059	0.834212	0.934541
hsa-miR-1247-3p	-1.77007	-0.481898	0.300609	0.578527	-0.19289	0.673019	0.857965	0.289009	0.514328	0.795301
hsa-miR-1247-5p	0.212969	-0.208899	0.545735	0.792964	-0.890083	0.0189497	0.108678	-0.681184	0.0518522	0.309683
hsa-miR-1248	-1.41845	-0.00759468	0.981996	0.991802	-0.100818	0.763133	0.91155	-0.0932237	0.772631	0.915321
hsa-miR-1249-3p	-1.35741	-0.589749	0.0639551	0.262754	-0.665352	0.0357993	0.166679	-0.0756026	0.801474	0.924786
hsa-miR-1250-5p	0.0810602	0.720981	0.0117156	0.112731	0.740179	0.00897627	0.0747447	0.0191987	0.942562	0.97781
hsa-miR-1251-5p	-1.95231	-0.365652	0.459025	0.725969	-0.631095	0.208062	0.469223	-0.265443	0.577817	0.833983
hsa-miR-1255a	-0.181973	-0.0993753	0.853138	0.941169	-0.0394411	0.94088	0.981747	0.0599342	0.907122	0.961805
hsa-miR-1255b-5p	-0.238094	0.716946	0.117493	0.365133	0.474421	0.302797	0.58286	-0.242525	0.58058	0.834249
hsa-miR-1256	-2.1236	-0.26039	0.518395	0.771114	0.33156	0.395743	0.677426	0.591951	0.12364	0.453695
hsa-miR-1258	-1.83801	0.373839	0.359339	0.631212	0.00246214	0.99528	0.99874	-0.371377	0.349524	0.687776
hsa-miR-125a-3p	4.49744	-0.0495863	0.759453	0.894761	-0.238496	0.14713	0.39817	-0.18891	0.229316	0.561435
hsa-miR-125a-5p	11.5332	-0.0266028	0.737402	0.886071	-0.293157	0.000488473	0.00769123	-0.266554	0.000878107	0.0543172
hsa-miR-125b-1-3p	5.17902	0.014844	0.921947	0.972667	-0.107982	0.478779	0.741721	-0.122826	0.401421	0.725543
hsa-miR-125b-2-3p	8.26387	-0.0273977	0.823002	0.92725	-0.202506	0.104012	0.337068	-0.175109	0.141647	0.470091
hsa-miR-125b-5p	10.3109	-0.0325688	0.662308	0.863638	-0.112739	0.135514	0.381273	-0.08017	0.266573	0.596518
hsa-miR-1260a	4.52631	0.182073	0.200164	0.478847	0.165833	0.24278	0.514053	-0.0162406	0.904771	0.961389
hsa-miR-1260b	6.77075	-0.167256	0.226668	0.499476	-0.139216	0.313841	0.588283	0.0280401	0.832163	0.933488
hsa-miR-1262	1.02422	-0.00709186	0.965134	0.985159	-0.0516189	0.74988	0.905864	-0.044527	0.775098	0.915321
hsa-miR-126-3p	13.6313	-0.0624257	0.474435	0.740289	-0.0160337	0.854193	0.950641	0.046392	0.580326	0.834249
hsa-miR-1265	-2.75855	-0.393333	0.424746	0.700193	-0.305377	0.534604	0.781645	0.0879565	0.852283	0.937836
hsa-miR-126-5p	12.5398	-0.333983	0.000957414	0.041456	-0.274314	0.00604146	0.0550726	0.0596684	0.522141	0.797486
hsa-miR-1268a	-2.2601	0.406113	0.352254	0.623828	-0.182978	0.682143	0.862388	-0.589092	0.167858	0.500804
hsa-miR-1270	1.52878	0.361533	0.240823	0.513513	0.462123	0.131165	0.377319	0.10059	0.731643	0.900603
hsa-miR-1271-5p	3.96431	-0.379911	0.0369017	0.204852	-0.24994	0.161969	0.417455	0.129971	0.448864	0.761266
hsa-miR-127-3p	3.65593	-0.435901	0.00845845	0.104643	-0.343545	0.0347769	0.164573	0.0923555	0.549798	0.817105
hsa-miR-1275	0.86373	0.169447	0.698134	0.875761	-0.335088	0.462284	0.733221	-0.504535	0.241992	0.570887
hsa-miR-127-5p	2.58623	0.0542582	0.797841	0.911923	0.129239	0.538387	0.782826	0.0749808	0.711508	0.892453
hsa-miR-1276	-2.32944	-0.191941	0.591783	0.818664	-0.555746	0.128881	0.377319	-0.363805	0.295438	0.623992
hsa-miR-1277-5p	3.83357	-0.265103	0.245466	0.515955	0.318069	0.153342	0.401191	0.583172	0.00848329	0.134963
hsa-miR-1278	0.0327709	0.231891	0.335985	0.612554	0.16011	0.502056	0.759864	-0.0717812	0.754947	0.910563
hsa-miR-128-1-5p	-0.0962895	-0.278304	0.243008	0.513513	-0.300426	0.204323	0.467221	-0.0221221	0.92237	0.969384
hsa-miR-1283	-0.0650797	-0.467049	0.234393	0.508733	-0.478399	0.221126	0.481144	-0.0113503	0.975826	0.986073
hsa-miR-128-3p	9.79145	-0.00251954	0.972356	0.988333	-0.187547	0.0124966	0.0881393	-0.185027	0.0102244	0.152661
hsa-miR-1285-3p	2.87565	-0.0352212	0.817194	0.925085	0.250165	0.0974561	0.32712	0.285386	0.0525888	0.309809
hsa-miR-1285-5p	-2.34143	0.139344	0.732973	0.885438	0.0225923	0.956191	0.98442	-0.116752	0.767031	0.915321
hsa-miR-1287-3p	0.128934	-0.191323	0.403053	0.674926	0.0370617	0.866864	0.955095	0.228385	0.29258	0.623992
hsa-miR-1287-5p	6.06218	0.106897	0.213679	0.492421	0.154228	0.074891	0.274812	0.0473303	0.565086	0.826793
hsa-miR-1292-5p	-2.35587	1.13462	0.00433065	0.068188	1.03102	0.00889732	0.0747447	-0.1036	0.779085	0.915451
hsa-miR-1294	0.288493	0.402986	0.126512	0.373335	0.409198	0.116973	0.358657	0.00621204	0.980164	0.986514
hsa-miR-1295a	1.11679	0.0321766	0.891465	0.962386	0.0199863	0.932087	0.981694	-0.0121903	0.957001	0.984279
hsa-miR-129-5p	0.489362	0.50389	0.0212702	0.14909	0.229875	0.290308	0.571379	-0.274015	0.188604	0.527124
hsa-miR-1296-5p	5.82467	0.00272149	0.983785	0.991802	-0.117396	0.384131	0.664997	-0.120118	0.353505	0.690876
hsa-miR-1299	4.08642	1.25581	0.0663096	0.269597	0.766689	0.263818	0.53964	-0.489116	0.454509	0.761266
hsa-miR-1301-3p	1.9284	0.143801	0.329056	0.605016	-0.106279	0.474936	0.738747	-0.25008	0.0817432	0.373245
hsa-miR-1303	3.28984	0.0908487	0.702834	0.875761	-0.248343	0.304523	0.58286	-0.339191	0.144054	0.472542
hsa-miR-1304-3p	2.11398	0.433632	0.00281824	0.0558472	0.308464	0.030721	0.152899	-0.125168	0.354213	0.690876
hsa-miR-1304-5p	-1.71236	0.781626	0.060159	0.256639	0.720518	0.0814749	0.285657	-0.0611075	0.876586	0.950092
hsa-miR-1306-3p	2.36357	0.45731	0.00376864	0.063831	0.19751	0.203165	0.467221	-0.2598	0.0818007	0.373245
hsa-miR-1306-5p	3.08827	0.155211	0.379163	0.650208	-0.332506	0.0681934	0.257884	-0.487717	0.00571749	0.123195
hsa-miR-1307-3p	5.60016	0.58654	0.0195056	0.145619	0.370546	0.136515	0.381403	-0.215994	0.362979	0.696839
hsa-miR-1307-5p	7.78711	0.082531	0.65699	0.859446	0.139014	0.454967	0.726939	0.0564833	0.75178	0.910169
hsa-miR-130a-3p	9.19374	-0.0976069	0.121667	0.36884	-0.0708829	0.259912	0.537193	0.0267241	0.656889	0.88257
hsa-miR-130b-3p	6.55836	0.123548	0.2441	0.514332	0.31553	0.00374029	0.0376638	0.191982	0.0615927	0.333218
hsa-miR-130b-5p	6.76826	0.100566	0.416773	0.690107	-0.105567	0.397391	0.677426	-0.206133	0.087369	0.378308
hsa-miR-1323	1.19707	0.277337	0.368954	0.640784	-0.073011	0.815013	0.937319	-0.350348	0.242181	0.570887
hsa-miR-132-3p	6.84885	0.269009	0.143715	0.400499	0.114961	0.531529	0.778856	-0.154047	0.382547	0.709391
hsa-miR-132-5p	4.7602	0.073444	0.601263	0.827812	0.0682897	0.627359	0.838415	-0.00515433	0.969554	0.986073
hsa-miR-133a-3p	15.6611	0.24425	0.0158999	0.131486	0.0869704	0.383288	0.664997	-0.15728	0.102769	0.413944
hsa-miR-133a-5p	10.0066	0.0936859	0.360861	0.632603	-0.056135	0.585306	0.809704	-0.149821	0.131846	0.45737
hsa-miR-133b	8.84421	0.00189626	0.990116	0.995866	0.0391295	0.798519	0.92874	0.0372332	0.800434	0.924786
hsa-miR-1343-3p	-1.21963	-0.0516197	0.887866	0.959916	-0.245976	0.507133	0.76246	-0.194357	0.583368	0.836419
hsa-miR-134-3p	-0.372491	-0.318293	0.304494	0.582101	-0.392599	0.209624	0.470799	-0.0743052	0.803048	0.924786
hsa-miR-134-5p	5.0197	-0.135716	0.208278	0.48877	-0.153899	0.155118	0.404616	-0.0181831	0.860068	0.944003
hsa-miR-135a-5p	6.01174	-0.39426	0.0779151	0.294157	-0.424479	0.0589167	0.228798	-0.0302195	0.887002	0.953583
hsa-miR-135b-5p	2.42769	-1.54121	0.00024758	0.0191015	-2.41069	3.92607e-07	3.76133e-05	-0.86948	0.0317532	0.249984
hsa-miR-136-3p	4.80147	-0.293	0.0426336	0.217181	-0.156366	0.272088	0.546702	0.136634	0.31856	0.655281
hsa-miR-136-5p	4.21506	-0.45146	0.0169517	0.135501	-0.329289	0.0766835	0.279025	0.122172	0.491131	0.782774
hsa-miR-137	0.725463	-0.377674	0.0976675	0.331699	-0.45327	0.0468441	0.196046	-0.0755954	0.726834	0.897914
hsa-miR-138-1-3p	-0.55738	0.00191038	0.996196	0.998198	-0.859712	0.0489332	0.201791	-0.861622	0.0344188	0.254337
hsa-miR-138-5p	2.14433	-0.493394	0.0501196	0.235368	-1.07719	8.08816e-05	0.0015919	-0.583799	0.0186048	0.209234
hsa-miR-139-3p	5.0022	0.186926	0.0911577	0.320905	-0.00836671	0.939472	0.981747	-0.195292	0.0679269	0.348075
hsa-miR-139-5p	8.35853	-0.0804867	0.344078	0.621697	-0.104287	0.22282	0.483614	-0.0238006	0.770676	0.915321
hsa-miR-1-3p	17.2133	0.0911445	0.408065	0.676981	-0.14823	0.183361	0.447854	-0.239374	0.0268277	0.234675
hsa-miR-140-3p	11.1237	-0.0226663	0.791034	0.910153	0.234504	0.00758155	0.0676868	0.25717	0.00254877	0.0845169
hsa-miR-140-5p	8.95177	-0.00727677	0.930542	0.975605	0.106978	0.203069	0.467221	0.114255	0.157952	0.492038
hsa-miR-141-3p	0.553372	0.081755	0.725452	0.883958	0.0138658	0.952573	0.984401	-0.0678892	0.761834	0.914079
hsa-miR-142-3p	4.86474	0.0867401	0.731402	0.885438	0.985181	0.000164587	0.00309853	0.898441	0.000379222	0.0345744
hsa-miR-142-5p	9.92314	0.149004	0.515493	0.771114	0.963271	6.43244e-05	0.00132631	0.814266	0.000399242	0.0345744
hsa-miR-143-3p	15.9699	0.295037	0.128282	0.375312	0.170063	0.380105	0.660987	-0.124974	0.500672	0.78676
hsa-miR-143-5p	7.40774	0.387975	0.0107518	0.112182	0.212903	0.156277	0.406414	-0.175072	0.223036	0.559434
hsa-miR-144-3p	8.92758	1.19181	0.0033275	0.0600337	2.28913	1.20071e-07	3.76133e-05	1.09733	0.00446038	0.10165
hsa-miR-144-5p	10.7567	1.10292	0.012646	0.117649	1.96677	1.82071e-05	0.000543702	0.863855	0.0392358	0.274601
hsa-miR-145-3p	7.31066	-0.174649	0.10127	0.334933	-0.226787	0.0353156	0.166214	-0.052138	0.608056	0.855213
hsa-miR-145-5p	9.78974	0.277698	0.0353582	0.201131	0.235696	0.0736476	0.271399	-0.0420015	0.736648	0.902755
hsa-miR-1468-5p	2.29035	-0.014795	0.921906	0.972667	-0.122733	0.419302	0.699604	-0.107938	0.458886	0.761266
hsa-miR-146a-5p	7.62806	-0.284347	0.0115123	0.112731	-0.272384	0.015448	0.0990963	0.0119632	0.909729	0.961805
hsa-miR-146b-3p	1.70392	-0.143675	0.689878	0.873876	-0.0145636	0.967002	0.985215	0.129111	0.706173	0.890452
hsa-miR-146b-5p	8.50121	-0.00994739	0.973654	0.988493	-0.101448	0.73722	0.896451	-0.0915002	0.752519	0.910169
hsa-miR-147b	0.318199	-0.542858	0.0179918	0.136674	-0.726996	0.00190298	0.0227925	-0.184138	0.395411	0.720632
hsa-miR-148a-3p	11.9576	0.0527023	0.666231	0.863638	0.0455275	0.710144	0.882332	-0.0071748	0.951329	0.982468
hsa-miR-148a-5p	5.57178	-0.108767	0.259843	0.532359	-0.188977	0.0534688	0.211862	-0.0802097	0.38732	0.715179
hsa-miR-148b-3p	10.84	0.0952982	0.520863	0.771114	0.14225	0.340042	0.617351	0.0469515	0.742152	0.903508
hsa-miR-148b-5p	5.4204	-0.0324032	0.69168	0.874445	0.0797005	0.330633	0.609209	0.112104	0.156536	0.491534
hsa-miR-149-5p	5.53191	0.389572	0.00589777	0.0837289	-0.0780744	0.574671	0.802685	-0.467646	0.000769483	0.0543172
hsa-miR-150-3p	1.52643	-0.180865	0.406191	0.676465	-0.689613	0.00311631	0.0329112	-0.508748	0.0193288	0.209234
hsa-miR-150-5p	8.10252	0.0644054	0.578602	0.811445	-0.381386	0.00177737	0.0216789	-0.445792	0.00017347	0.0195261
hsa-miR-151a-3p	10.6816	-0.163925	0.0207314	0.148375	-0.147634	0.0369942	0.169508	0.0162906	0.807291	0.926242
hsa-miR-151a-5p	10.9087	-0.0903791	0.148355	0.409158	-0.153083	0.0163437	0.0998693	-0.0627038	0.296065	0.623992
hsa-miR-151b	6.69711	-0.120748	0.140884	0.397412	-0.209787	0.0122909	0.0881393	-0.089039	0.258191	0.591875
hsa-miR-152-3p	12.1395	0.0148041	0.802169	0.915255	-0.00843314	0.886878	0.9673	-0.0232372	0.68315	0.890452
hsa-miR-152-5p	2.38923	0.114025	0.423582	0.700042	0.0129324	0.927579	0.980153	-0.101092	0.460628	0.761266
hsa-miR-153-3p	2.65783	-0.314887	0.100918	0.334933	0.0919641	0.618428	0.831613	0.406851	0.0267145	0.234675
hsa-miR-1537-3p	-0.358134	-0.23411	0.51518	0.771114	0.101841	0.768453	0.91416	0.335951	0.323675	0.661092
hsa-miR-154-3p	2.09034	-0.154897	0.432955	0.703451	-0.116831	0.549276	0.788844	0.0380663	0.839887	0.936091
hsa-miR-154-5p	4.02276	-0.211914	0.0736478	0.288593	-0.145756	0.213778	0.471407	0.0661576	0.556067	0.82317
hsa-miR-155-5p	9.10184	0.070712	0.68063	0.86936	0.0473403	0.783469	0.92689	-0.0233717	0.887581	0.953583
hsa-miR-15a-5p	10.2206	0.329148	0.0562207	0.248404	0.874958	2.23303e-06	0.000107434	0.54581	0.00129828	0.0640769
hsa-miR-15b-3p	5.39175	0.571991	0.0097699	0.109061	1.14964	1.0079e-06	6.23457e-05	0.577653	0.00648538	0.124807
hsa-miR-15b-5p	7.15997	0.270665	0.0276696	0.172388	0.650656	8.79124e-07	5.85632e-05	0.379991	0.00158089	0.0651931
hsa-miR-1-5p	3.67787	-0.387871	0.0459238	0.226517	-0.268251	0.160249	0.415496	0.11962	0.514104	0.795301
hsa-miR-16-1-3p	-2.86766	0.415188	0.341798	0.61924	0.739946	0.0885117	0.300593	0.324758	0.435695	0.753118
hsa-miR-16-2-3p	7.68402	0.618266	0.00414497	0.066473	1.18161	2.95536e-07	3.76133e-05	0.563339	0.00618202	0.123195
hsa-miR-16-5p	13.3828	0.283944	0.0576736	0.250362	0.771909	1.6254e-06	9.38399e-05	0.487965	0.000950486	0.0548747
hsa-miR-17-3p	5.68376	0.0495891	0.663272	0.863638	0.411054	0.000536885	0.00821393	0.361465	0.00147108	0.0651931
hsa-miR-17-5p	10.0944	0.101489	0.199774	0.478847	0.285421	0.00054064	0.00821393	0.183932	0.0173595	0.205935
hsa-miR-181a-2-3p	8.25227	0.237131	0.0551528	0.248404	0.100615	0.412521	0.696381	-0.136516	0.24756	0.577863
hsa-miR-181a-3p	6.67982	-0.138824	0.207771	0.48877	-0.00810424	0.940935	0.981747	0.13072	0.216908	0.549364
hsa-miR-181a-5p	12.4965	0.0254097	0.689819	0.873876	0.0743525	0.245939	0.518223	0.0489428	0.425241	0.74676
hsa-miR-181b-2-3p	2.28652	-0.327117	0.0202294	0.147216	-0.182226	0.181976	0.447854	0.144891	0.272608	0.603498
hsa-miR-181b-3p	-0.469243	0.524577	0.0884969	0.320662	0.585059	0.0550876	0.214891	0.0604826	0.83526	0.934541
hsa-miR-181b-5p	10.2445	0.146584	0.0402892	0.213556	0.0703285	0.320885	0.597605	-0.0762551	0.262448	0.591875
hsa-miR-181c-3p	7.02486	-0.00755955	0.948245	0.98012	0.0829901	0.476716	0.739849	0.0905497	0.419752	0.741847
hsa-miR-181c-5p	8.90091	-0.243288	0.0404425	0.213556	-0.0211869	0.855736	0.950641	0.222101	0.051102	0.309683
hsa-miR-181d-5p	8.01415	0.125394	0.208828	0.48877	-0.00138547	0.988907	0.994977	-0.126779	0.187698	0.527124
hsa-miR-182-5p	6.61519	1.52732	3.53424e-05	0.0102022	2.08355	6.08228e-08	3.76133e-05	0.556238	0.0945952	0.398857
hsa-miR-1827	-2.75027	-0.0982404	0.791813	0.910153	-0.975622	0.0132082	0.0915061	-0.877382	0.0183175	0.209234
hsa-miR-183-5p	-0.73632	0.779556	0.103526	0.339598	1.63748	0.000422503	0.00698427	0.857919	0.055189	0.316337
hsa-miR-184	2.04338	0.774381	0.00141828	0.0469804	0.568137	0.0182389	0.108043	-0.206244	0.360998	0.696839
hsa-miR-185-3p	1.34107	0.832488	0.00667017	0.0916884	0.650567	0.0322484	0.158959	-0.181921	0.526147	0.80219
hsa-miR-185-5p	8.40946	0.523069	0.0018422	0.0531782	0.793222	5.90832e-06	0.000232573	0.270153	0.0849068	0.373245
hsa-miR-186-5p	10.0972	-0.0293271	0.678408	0.867801	0.0223516	0.752335	0.90615	0.0516787	0.4484	0.761266
hsa-miR-187-3p	7.61246	0.348084	0.162655	0.430717	1.21418	4.73209e-06	0.000195142	0.866091	0.000477813	0.0376169
hsa-miR-187-5p	-0.459845	0.737217	0.0926662	0.323584	1.36312	0.00141528	0.0185702	0.625899	0.12658	0.454778
hsa-miR-188-3p	-1.95801	0.130586	0.721795	0.883958	0.126987	0.727375	0.894195	-0.00359867	0.991825	0.992972
hsa-miR-188-5p	1.54144	0.135062	0.462356	0.725969	0.293771	0.104701	0.337068	0.158709	0.364131	0.696839
hsa-miR-18a-3p	1.84316	0.421063	0.010082	0.109061	0.708367	2.26484e-05	0.00059435	0.287304	0.0611059	0.332897
hsa-miR-18a-5p	5.22802	0.167088	0.283263	0.557512	0.645073	7.97579e-05	0.0015919	0.477985	0.00193301	0.0760905
hsa-miR-18b-5p	2.57063	0.360491	0.123498	0.370396	1.0345	1.70015e-05	0.000525831	0.674009	0.00295029	0.085696
hsa-miR-1908-5p	-0.321626	0.206521	0.537078	0.783012	-0.240954	0.486027	0.745126	-0.447475	0.173963	0.504275
hsa-miR-190a-5p	7.58845	-0.0798274	0.42529	0.700193	-0.0420348	0.674368	0.857965	0.0377926	0.694202	0.890452
hsa-miR-190b	5.78523	0.293293	0.105365	0.342201	0.0108335	0.952207	0.984401	-0.282459	0.106261	0.418281
hsa-miR-1910-5p	0.406178	0.0994801	0.712934	0.882905	-0.375382	0.185955	0.452352	-0.474862	0.07745	0.366512
hsa-miR-191-3p	3.26106	0.211791	0.0763315	0.293013	-0.0902075	0.451622	0.722929	-0.301999	0.0100487	0.152661
hsa-miR-191-5p	9.95177	-0.0200416	0.774526	0.901532	-0.0179473	0.798089	0.92874	0.00209427	0.975189	0.986073
hsa-miR-192-5p	9.0469	-0.249091	0.0409141	0.214498	0.0917731	0.442785	0.716837	0.340864	0.00412921	0.0993303
hsa-miR-193a-3p	2.75849	-0.383158	0.085931	0.313992	-0.320366	0.146797	0.39817	0.0627915	0.766345	0.915321
hsa-miR-193a-5p	5.94123	-0.137001	0.445429	0.718326	-0.439114	0.0176777	0.107055	-0.302113	0.0845973	0.373245
hsa-miR-193b-3p	6.45264	0.0420942	0.783954	0.907625	0.0136531	0.929221	0.980153	-0.0284412	0.847294	0.936353
hsa-miR-193b-5p	1.36844	0.20634	0.356244	0.628325	0.0365632	0.870065	0.956188	-0.169777	0.429999	0.74676
hsa-miR-194-3p	-2.5536	-0.441513	0.240382	0.513513	0.178273	0.623592	0.835961	0.619786	0.0839798	0.373245
hsa-miR-194-5p	6.01146	-0.120858	0.303347	0.581191	0.156587	0.18181	0.447854	0.277444	0.0157166	0.191698
hsa-miR-195-3p	6.00928	0.0150003	0.885684	0.958753	-0.00147513	0.988748	0.994977	-0.0164755	0.86971	0.949015
hsa-miR-195-5p	10.5436	-0.158577	0.054068	0.245994	0.0203413	0.80189	0.92874	0.178918	0.0245228	0.224043
hsa-miR-196a-5p	-0.259732	0.422878	0.264147	0.535717	0.0920802	0.812178	0.935388	-0.330798	0.369593	0.697675
hsa-miR-196b-5p	2.72978	1.12659	0.00132477	0.0469804	1.89088	2.1798e-07	3.76133e-05	0.764286	0.0189918	0.209234
hsa-miR-197-3p	7.16914	0.333136	0.015758	0.131486	0.0533608	0.694616	0.870532	-0.279775	0.0346556	0.254337
hsa-miR-199a-5p	7.97872	-0.173323	0.129502	0.376337	-0.00717668	0.949416	0.984401	0.166146	0.130371	0.45737
hsa-miR-199b-3p	15.1181	-0.157553	0.0258308	0.164132	-0.0880666	0.207138	0.469223	0.0694864	0.299248	0.627478
hsa-miR-199b-5p	8.36276	-0.278051	0.0178299	0.136644	-0.0494355	0.666013	0.853659	0.228615	0.0412968	0.283834
hsa-miR-19a-3p	5.06981	-0.0866854	0.654954	0.859446	0.496712	0.0112954	0.0843263	0.583398	0.00238976	0.0845169
hsa-miR-19b-1-5p	-0.509778	-0.322589	0.326989	0.605016	0.399792	0.193613	0.463173	0.722382	0.0205028	0.210601
hsa-miR-19b-3p	8.03138	-0.0200118	0.899699	0.966287	0.446816	0.00594035	0.054727	0.466828	0.00304895	0.085696
hsa-miR-200a-3p	3.48998	-1.24193	6.0774e-05	0.010526	-1.53615	1.93809e-06	0.000104899	-0.294218	0.296526	0.623992
hsa-miR-200b-3p	4.03011	-1.04617	0.00059704	0.0304139	-1.40677	1.06931e-05	0.000370408	-0.360601	0.202996	0.540923
hsa-miR-200b-5p	-2.64564	-0.798815	0.0505525	0.235368	-0.537744	0.181601	0.447854	0.261071	0.499057	0.786349
hsa-miR-200c-3p	2.69957	0.0741755	0.648523	0.854827	0.164083	0.311579	0.58786	0.0899077	0.564389	0.826793
hsa-miR-202-5p	2.26638	-0.616868	0.0166298	0.134592	-0.409806	0.100659	0.335272	0.207062	0.389115	0.715444
hsa-miR-203a-3p	6.47306	-0.141977	0.328402	0.605016	-0.455519	0.00266137	0.0286989	-0.313543	0.0278827	0.237437
hsa-miR-204-3p	1.07015	0.00806518	0.982837	0.991802	0.200864	0.58449	0.809704	0.192799	0.589235	0.842042
hsa-miR-204-5p	9.38742	-0.227361	0.250242	0.520937	-0.289585	0.146316	0.39817	-0.0622242	0.742838	0.903508
hsa-miR-205-5p	-2.30068	1.03439	0.0419193	0.214806	0.883355	0.0818971	0.285979	-0.151038	0.753843	0.9105
hsa-miR-206	1.54208	1.28403	1.97366e-07	0.000170919	1.15117	2.06056e-06	0.000104967	-0.132861	0.531802	0.803324
hsa-miR-208a-3p	7.50044	-0.390821	0.0177137	0.136644	-0.192889	0.232571	0.498532	0.197931	0.203565	0.540923
hsa-miR-208a-5p	3.51807	0.263681	0.0765658	0.293013	0.229329	0.122153	0.364813	-0.034352	0.807964	0.926242
hsa-miR-208b-3p	7.39544	0.456585	0.256853	0.529606	1.26937	0.00192131	0.0227925	0.812783	0.0364674	0.262976
hsa-miR-208b-5p	-1.73048	1.03972	0.0542549	0.245994	1.78735	0.000680765	0.00982571	0.747621	0.136599	0.465726
hsa-miR-20a-3p	3.01258	-0.285279	0.0530383	0.244315	-0.0109812	0.938633	0.981747	0.274298	0.0509904	0.309683
hsa-miR-20a-5p	10.3358	0.138774	0.132868	0.382935	0.358495	0.000207897	0.00383062	0.21972	0.0146842	0.187008
hsa-miR-20b-5p	6.26129	0.380019	0.0467756	0.228032	0.836322	2.96654e-05	0.00075536	0.456303	0.0134128	0.182496
hsa-miR-210-3p	6.99125	-0.192547	0.224301	0.496789	0.143791	0.359216	0.638771	0.336338	0.0287605	0.241052
hsa-miR-210-5p	2.10719	-0.0565758	0.76251	0.894761	-0.286402	0.132733	0.377319	-0.229827	0.206376	0.541581
hsa-miR-2110	3.44413	0.172156	0.151513	0.415223	0.0139369	0.907271	0.971195	-0.158219	0.171137	0.502388
hsa-miR-2114-3p	-1.63967	-0.382411	0.281111	0.554538	-0.754598	0.0389774	0.176725	-0.372187	0.279452	0.611126
hsa-miR-2114-5p	-1.15411	-0.749598	0.0788334	0.295326	-0.377664	0.356756	0.635702	0.371934	0.352888	0.690876
hsa-miR-211-5p	-1.16364	-0.340076	0.432594	0.703451	-0.636053	0.150353	0.400633	-0.295976	0.480461	0.780637
hsa-miR-2116-3p	-0.284649	0.0755514	0.816683	0.925085	-0.121449	0.7096	0.882332	-0.197	0.530169	0.803324
hsa-miR-2116-5p	-2.0163	0.635641	0.143092	0.400499	0.250016	0.569399	0.800047	-0.385626	0.357765	0.695501
hsa-miR-212-3p	4.54868	0.251872	0.139322	0.395584	-0.0373616	0.826801	0.94088	-0.289234	0.0801428	0.373245
hsa-miR-212-5p	2.72732	0.0852416	0.610066	0.831464	0.0454296	0.785505	0.928032	-0.0398121	0.804125	0.924797
hsa-miR-21-3p	1.79015	0.159071	0.612352	0.831464	0.294674	0.338057	0.615418	0.135603	0.649492	0.88257
hsa-miR-214-3p	8.03895	0.0240289	0.86016	0.945265	0.0140741	0.918055	0.976702	-0.00995474	0.939573	0.976795
hsa-miR-215-5p	2.88559	-0.523624	0.0106833	0.112182	-0.204027	0.297526	0.577708	0.319597	0.0958998	0.398857
hsa-miR-21-5p	15.3359	0.0804983	0.58432	0.813539	0.0864152	0.557749	0.795734	0.00591688	0.966626	0.986073
hsa-miR-216a-3p	-0.498936	0.915774	0.0874043	0.318034	0.811848	0.130098	0.377319	-0.103926	0.838546	0.9358
hsa-miR-216a-5p	2.66409	0.148086	0.728416	0.883958	0.422617	0.313494	0.588283	0.274531	0.499413	0.786349
hsa-miR-216b-5p	-0.0353059	-0.285148	0.403709	0.674926	-0.0188273	0.954319	0.98442	0.266321	0.409266	0.731899
hsa-miR-217	4.9891	0.300251	0.462742	0.725969	0.345264	0.398159	0.677426	0.045013	0.908584	0.961805
hsa-miR-218-1-3p	-0.708496	-0.389969	0.133541	0.382935	-0.22763	0.365142	0.645333	0.162339	0.507169	0.792445
hsa-miR-218-2-3p	1.40062	-0.0602098	0.803601	0.915682	0.23368	0.317409	0.592405	0.29389	0.201156	0.540923
hsa-miR-218-5p	11.5155	-0.160133	0.167259	0.436285	-0.00703451	0.951239	0.984401	0.153098	0.169548	0.502388
hsa-miR-219a-1-3p	-0.844076	-0.342634	0.274101	0.549471	-0.459395	0.142584	0.391994	-0.11676	0.696524	0.890452
hsa-miR-221-3p	11.1236	0.110301	0.208025	0.48877	-0.0170633	0.845365	0.944628	-0.127364	0.132505	0.45737
hsa-miR-221-5p	-1.17303	-0.0283727	0.927618	0.975605	-0.438435	0.170839	0.430076	-0.410063	0.17897	0.513206
hsa-miR-222-3p	9.13595	0.233242	0.0355346	0.201131	-0.0149626	0.891609	0.96827	-0.248205	0.0209142	0.210601
hsa-miR-223-3p	9.57614	0.0517125	0.867312	0.947092	1.74274	2.1929e-07	3.76133e-05	1.69103	2.49228e-07	0.000215831
hsa-miR-223-5p	2.4731	-0.178284	0.525475	0.77625	1.19907	1.95207e-05	0.000563497	1.37735	1.55815e-06	0.000674679
hsa-miR-22-3p	14.2185	0.24743	0.038708	0.210825	0.0536192	0.650913	0.850213	-0.19381	0.0913107	0.389616
hsa-miR-224-3p	1.15331	-0.345563	0.185803	0.459729	-0.377324	0.144139	0.393767	-0.031761	0.898021	0.958923
hsa-miR-224-5p	3.61102	-0.532521	0.0297559	0.175271	-0.473068	0.0514804	0.208327	0.0594536	0.796554	0.924786
hsa-miR-22-5p	8.07556	0.0670833	0.510871	0.769416	0.0517128	0.612822	0.826641	-0.0153705	0.875425	0.950092
hsa-miR-2277-3p	2.40035	0.0356416	0.826888	0.927646	-0.44906	0.00910471	0.0750922	-0.484702	0.00323275	0.0874864
hsa-miR-2277-5p	1.8355	0.427952	0.0600691	0.256639	0.191452	0.397812	0.677426	-0.2365	0.276716	0.607548
hsa-miR-2355-3p	-1.31172	-0.632387	0.091118	0.320905	-0.252535	0.4843	0.745126	0.379852	0.281679	0.6129
hsa-miR-2355-5p	-1.09968	0.631969	0.0905502	0.320905	0.459361	0.217599	0.474663	-0.172608	0.627558	0.869544
hsa-miR-23a-3p	10.5426	-0.0864106	0.331288	0.607829	0.0945901	0.287436	0.567015	0.181001	0.0367437	0.262976
hsa-miR-23a-5p	-1.30071	0.525812	0.153204	0.415909	0.860918	0.0185893	0.108043	0.335106	0.33668	0.67336
hsa-miR-23b-3p	12.4614	-0.1056	0.367116	0.640784	-0.0353391	0.762308	0.91155	0.0702605	0.531996	0.803324
hsa-miR-23b-5p	2.72722	0.0190993	0.872855	0.948562	-0.202422	0.0960469	0.323645	-0.221521	0.0580307	0.324254
hsa-miR-23c	1.34317	0.28905	0.119537	0.36709	0.300408	0.102344	0.337068	0.0113584	0.948499	0.981362
hsa-miR-24-2-5p	7.08386	0.0987406	0.295116	0.573029	0.270999	0.00505804	0.0481347	0.172259	0.0596091	0.330907
hsa-miR-24-3p	14.124	0.182755	0.00902888	0.10711	0.199115	0.0047178	0.0453957	0.0163597	0.802872	0.924786
hsa-miR-2467-5p	-1.1321	-0.023388	0.943227	0.979509	0.109026	0.735408	0.896451	0.132414	0.672411	0.890452
hsa-miR-25-3p	11.3734	0.306784	0.016416	0.134116	0.543954	4.58523e-05	0.00104495	0.23717	0.0515286	0.309683
hsa-miR-25-5p	1.5241	-0.00438804	0.97839	0.990978	0.0189229	0.9066	0.971195	0.023311	0.88077	0.952243
hsa-miR-2681-3p	1.34618	0.11329	0.564734	0.800148	0.426061	0.028274	0.148395	0.312771	0.0965041	0.398857
hsa-miR-2681-5p	-2.42502	-0.848646	0.037314	0.205821	-0.314061	0.419495	0.699604	0.534585	0.161885	0.492093
hsa-miR-26a-1-3p	1.21916	-0.104875	0.47905	0.743472	-0.23321	0.120717	0.364254	-0.128335	0.369784	0.697675
hsa-miR-26a-2-3p	3.42158	-0.182925	0.121558	0.36884	-0.284121	0.01798	0.107384	-0.101195	0.370679	0.697844
hsa-miR-26a-5p	15.7629	-0.122177	0.0904424	0.320905	-0.179754	0.0143089	0.0954173	-0.0575774	0.403429	0.72634
hsa-miR-26b-3p	6.72039	-0.154049	0.173984	0.444454	-0.360261	0.00222306	0.0253312	-0.206212	0.0611209	0.332897
hsa-miR-26b-5p	15.1759	-0.0950297	0.178307	0.450185	-0.125324	0.078436	0.280185	-0.0302942	0.653832	0.88257
hsa-miR-27a-3p	11.9127	-0.0459807	0.531114	0.778249	0.0563267	0.443677	0.716837	0.102307	0.15013	0.483793
hsa-miR-27a-5p	3.45321	0.0496976	0.797495	0.911923	0.818855	4.36096e-05	0.0010207	0.769157	8.09851e-05	0.0195261
hsa-miR-27b-3p	15.0079	0.0411714	0.593061	0.819124	0.0201659	0.793923	0.92874	-0.0210055	0.77686	0.915321
hsa-miR-27b-5p	8.77894	0.189448	0.0469197	0.228032	0.0690597	0.464799	0.733334	-0.120388	0.186164	0.527052
hsa-miR-28-3p	9.32734	0.159794	0.070992	0.283314	0.0175382	0.841699	0.944628	-0.142256	0.0947868	0.398857
hsa-miR-28-5p	10.8078	0.00747515	0.930198	0.975605	-0.136957	0.114275	0.35598	-0.144432	0.0829352	0.373245
hsa-miR-296-3p	1.60273	0.545077	0.0686013	0.27632	0.240968	0.420085	0.699604	-0.304109	0.288598	0.62131
hsa-miR-296-5p	3.4946	-0.00710386	0.966785	0.985159	-0.384949	0.0291916	0.150459	-0.377845	0.0250634	0.224043
hsa-miR-299-3p	3.14062	-0.112414	0.557331	0.799174	-0.13275	0.487248	0.745507	-0.0203366	0.911826	0.961805
hsa-miR-299-5p	3.20747	-0.151443	0.279114	0.554208	-0.201613	0.150954	0.401001	-0.0501703	0.707989	0.890452
hsa-miR-29a-3p	11.6784	-0.127654	0.219347	0.494835	0.0692487	0.502774	0.759864	0.196902	0.0507417	0.309683
hsa-miR-29a-5p	4.51359	-0.331215	0.0323221	0.187859	-0.191575	0.207766	0.469223	0.13964	0.339495	0.675327
hsa-miR-29b-1-5p	1.63885	0.407273	0.0732647	0.288397	0.0403907	0.860077	0.950641	-0.366882	0.096165	0.398857
hsa-miR-29b-2-5p	5.99257	0.350156	8.15744e-05	0.0105629	0.202897	0.0179322	0.107384	-0.147259	0.0705575	0.353195
hsa-miR-29b-3p	8.37219	-0.512861	0.0295249	0.175271	-0.165398	0.473012	0.73807	0.347463	0.120634	0.451818
hsa-miR-29c-3p	11.0151	-0.261303	0.0990038	0.333608	0.0188823	0.903771	0.97105	0.280186	0.0660828	0.340641
hsa-miR-29c-5p	8.41362	-0.324095	0.122315	0.369076	-0.316607	0.132084	0.377319	0.0074882	0.970134	0.986073
hsa-miR-301a-3p	7.67049	-0.301619	0.0895072	0.320905	0.0639235	0.714148	0.884114	0.365542	0.0329282	0.252234
hsa-miR-301a-5p	2.66238	0.00583526	0.966733	0.985159	-0.0918595	0.512794	0.763024	-0.0976947	0.468921	0.770561
hsa-miR-301b-3p	3.8992	-0.107108	0.519092	0.771114	0.295423	0.073272	0.271169	0.402531	0.0129751	0.181234
hsa-miR-302a-3p	2.74738	-0.190313	0.337713	0.614411	-0.72001	0.000725611	0.0101351	-0.529696	0.00762986	0.127066
hsa-miR-302a-5p	3.97768	0.102283	0.62328	0.841908	-0.575855	0.00868114	0.0737046	-0.678138	0.00133185	0.0640769
hsa-miR-302b-3p	2.74518	-0.165009	0.460304	0.725969	-0.427469	0.0610819	0.235097	-0.26246	0.225729	0.559434
hsa-miR-302c-3p	-0.832105	-0.281449	0.400494	0.673452	-0.863368	0.0153608	0.0990963	-0.581919	0.0796361	0.373245
hsa-miR-302c-5p	-2.60132	1.02628	0.0186924	0.140762	0.492976	0.262803	0.53964	-0.533309	0.202595	0.540923
hsa-miR-302d-3p	5.6525	-0.130811	0.5186	0.771114	-0.638235	0.00267997	0.0286989	-0.507424	0.0115488	0.166687
hsa-miR-302e	-1.88353	0.0379433	0.929009	0.975605	0.050426	0.90568	0.971195	0.0124826	0.97567	0.986073
hsa-miR-3064-5p	-1.58379	0.321603	0.371119	0.641496	0.555333	0.116953	0.358657	0.23373	0.493849	0.784105
hsa-miR-3065-3p	2.01164	0.142957	0.53254	0.779019	-0.158123	0.497364	0.755716	-0.301081	0.177726	0.513035
hsa-miR-3065-5p	3.96333	0.094791	0.607128	0.831464	-0.209901	0.262979	0.53964	-0.304692	0.0910337	0.389616
hsa-miR-3074-3p	-1.47331	0.0827084	0.841611	0.939221	0.19302	0.636485	0.842002	0.110312	0.780163	0.915475
hsa-miR-30a-3p	8.29117	0.505861	0.00896168	0.10711	0.218509	0.251881	0.526227	-0.287352	0.117361	0.445766
hsa-miR-30a-5p	13.9947	-0.0383392	0.621344	0.840756	-0.00535384	0.945043	0.984401	0.0329854	0.658665	0.88257
hsa-miR-30b-3p	6.16978	0.217908	0.0411163	0.214498	0.13573	0.200242	0.465888	-0.0821786	0.417238	0.738912
hsa-miR-30b-5p	11.1596	-0.171536	0.0647758	0.264603	0.101812	0.267426	0.541496	0.273348	0.00273265	0.0845169
hsa-miR-30c-1-3p	6.04368	0.348059	0.00130629	0.0469804	0.127471	0.225317	0.486375	-0.220588	0.0306556	0.249984
hsa-miR-30c-2-3p	5.60285	0.469096	0.00268275	0.0558472	0.22997	0.132989	0.377319	-0.239126	0.103539	0.415116
hsa-miR-30c-5p	13.836	0.108325	0.180436	0.45161	0.0221675	0.783458	0.92689	-0.0861571	0.267776	0.597665
hsa-miR-30d-3p	7.12469	-0.221722	0.0199072	0.147216	0.00835916	0.928223	0.980153	0.230081	0.0121125	0.171957
hsa-miR-30d-5p	15.0184	-0.0209187	0.740451	0.887343	0.0648863	0.306186	0.583768	0.085805	0.160773	0.492093
hsa-miR-30e-3p	9.67448	0.330047	0.0299539	0.175271	0.148147	0.325339	0.600732	-0.1819	0.208894	0.541989
hsa-miR-30e-5p	13.3044	-0.184064	0.124036	0.370396	0.0297327	0.801592	0.92874	0.213796	0.0640134	0.338743
hsa-miR-3115	0.0947705	0.367998	0.24255	0.513513	0.127024	0.692217	0.868782	-0.240973	0.430292	0.74676
hsa-miR-3117-3p	1.04628	0.385251	0.279057	0.554208	0.848724	0.0147405	0.0967068	0.463473	0.168284	0.500804
hsa-miR-3124-5p	1.21128	0.421453	0.0200781	0.147216	-0.117639	0.519475	0.766381	-0.539092	0.00266061	0.0845169
hsa-miR-3127-3p	-2.0357	0.386679	0.292046	0.568519	-0.337402	0.377304	0.657436	-0.724081	0.047155	0.298074
hsa-miR-3127-5p	0.476442	0.131727	0.579068	0.811445	0.0538167	0.819733	0.937766	-0.0779102	0.73213	0.900603
hsa-miR-3129-3p	1.16451	-0.035672	0.8634	0.945265	-0.150425	0.472188	0.73807	-0.114753	0.566706	0.826793
hsa-miR-3129-5p	-1.6934	-0.611977	0.110739	0.353875	-0.220423	0.552715	0.79116	0.391553	0.28018	0.611173
hsa-miR-31-3p	-2.28749	-0.684195	0.160099	0.429511	-1.08292	0.0296269	0.150923	-0.398722	0.394693	0.720632
hsa-miR-3143	-0.330289	0.946633	0.0153067	0.129957	1.99355	4.14361e-07	3.76133e-05	1.04692	0.00424709	0.0994048
hsa-miR-3145-3p	0.516482	0.0524687	0.804662	0.915686	-0.0996924	0.640494	0.843748	-0.152161	0.457808	0.761266
hsa-miR-3145-5p	-0.616252	-0.455536	0.117674	0.365133	-0.314628	0.271356	0.546498	0.140908	0.609315	0.855213
hsa-miR-3149	-2.71496	0.762942	0.0272642	0.171093	0.865704	0.0119106	0.0881393	0.102762	0.751343	0.910169
hsa-miR-3154	-1.61002	0.375567	0.398014	0.671891	0.257445	0.563539	0.797553	-0.118123	0.782114	0.916154
hsa-miR-3157-3p	-1.80304	-0.378701	0.374726	0.645154	-0.631005	0.148222	0.39968	-0.252304	0.541397	0.810633
hsa-miR-3157-5p	-1.29667	0.127736	0.708356	0.881374	0.652941	0.0487855	0.201791	0.525205	0.105613	0.417628
hsa-miR-31-5p	6.66584	-1.39472	0.000267675	0.0191015	-2.07888	4.32706e-07	3.76133e-05	-0.684163	0.0555234	0.316337
hsa-miR-3173-5p	0.914303	0.309491	0.117747	0.365133	-0.0416299	0.836433	0.941536	-0.351121	0.0698856	0.353195
hsa-miR-3174	-1.77895	-0.361556	0.261471	0.53318	0.0142278	0.96338	0.98442	0.375784	0.217861	0.550051
hsa-miR-3176	-1.28787	-0.309058	0.43844	0.710859	-0.0627067	0.87176	0.956837	0.246352	0.515392	0.795301
hsa-miR-3177-3p	-2.52948	1.27061	0.00115339	0.0457303	0.420359	0.281693	0.56069	-0.850252	0.0232869	0.224043
hsa-miR-3180	-0.5208	0.601281	0.0146797	0.127972	0.0438697	0.860488	0.950641	-0.557411	0.0206772	0.210601
hsa-miR-3180-5p	-2.15738	0.868397	0.0619473	0.260419	-0.0253385	0.958065	0.98442	-0.893736	0.051813	0.309683
hsa-miR-3182	-2.87915	0.00452585	0.992149	0.996753	-0.123125	0.789228	0.92874	-0.127651	0.773034	0.915321
hsa-miR-3187-3p	-2.30157	0.622512	0.161931	0.430159	0.695986	0.112031	0.352675	0.0734742	0.861385	0.944252
hsa-miR-3188	-1.73466	0.153794	0.720313	0.883879	-0.802068	0.0826195	0.287343	-0.955862	0.027966	0.237437
hsa-miR-3190-3p	-1.66737	-0.0660962	0.852661	0.941169	-0.237064	0.506085	0.762208	-0.170968	0.617626	0.861295
hsa-miR-3192-5p	-2.78075	0.238611	0.599896	0.827245	0.000211844	0.999631	0.999631	-0.238399	0.587067	0.840331
hsa-miR-3194-3p	-2.44275	0.25738	0.550936	0.793191	0.1685	0.695728	0.870665	-0.0888795	0.830106	0.933488
hsa-miR-3195	-2.4324	-0.308814	0.504929	0.763122	-0.338623	0.465743	0.733334	-0.0298092	0.946585	0.980553
hsa-miR-3196	-0.656052	0.319425	0.345477	0.621697	0.274086	0.415864	0.699297	-0.0453381	0.888616	0.953583
hsa-miR-3200-3p	3.62605	0.615867	8.53813e-05	0.0105629	0.68585	1.45217e-05	0.000482554	0.0699827	0.620224	0.862478
hsa-miR-3200-5p	-0.568388	0.484197	0.140206	0.396793	0.850004	0.00814093	0.0705004	0.365807	0.235661	0.570062
hsa-miR-320a	11.2475	0.200461	0.106697	0.344775	0.0744311	0.547679	0.788667	-0.12603	0.289849	0.62131
hsa-miR-320b	5.52745	0.246148	0.0969716	0.331699	0.0303765	0.837163	0.941536	-0.215771	0.130932	0.45737
hsa-miR-320c	3.88854	0.176045	0.327284	0.605016	-0.0620732	0.731755	0.896261	-0.238118	0.172086	0.503467
hsa-miR-320d	0.559483	0.0880959	0.694317	0.874693	-0.406169	0.0865949	0.298536	-0.494265	0.0279174	0.237437
hsa-miR-323a-3p	3.4997	-0.148786	0.214197	0.492421	-0.313314	0.0107512	0.0827871	-0.164528	0.154928	0.491534
hsa-miR-323b-3p	1.76028	-0.0126271	0.944445	0.979509	-0.256919	0.164406	0.42123	-0.244292	0.166594	0.499205
hsa-miR-32-3p	5.15377	-0.0194005	0.843315	0.939895	-0.0771071	0.434499	0.710458	-0.0577066	0.541982	0.810633
hsa-miR-324-3p	4.38093	0.24704	0.0394731	0.211011	0.111328	0.34861	0.630263	-0.135712	0.23482	0.56962
hsa-miR-324-5p	6.80865	0.185825	0.00457553	0.0707573	0.275942	4.75996e-05	0.00105696	0.0901162	0.142764	0.470091
hsa-miR-32-5p	6.14807	-0.163254	0.27149	0.546769	0.27896	0.0604833	0.233833	0.442215	0.00258816	0.0845169
hsa-miR-326	3.23345	0.139537	0.429065	0.70201	0.100526	0.567763	0.799484	-0.0390104	0.817565	0.93037
hsa-miR-328-3p	8.43246	0.0874682	0.61119	0.831464	-0.410694	0.0210182	0.11638	-0.498162	0.00380229	0.0968465
hsa-miR-329-3p	0.709899	-0.173501	0.327717	0.605016	-0.328271	0.0697031	0.262329	-0.15477	0.366284	0.697675
hsa-miR-330-3p	4.58667	0.0906743	0.315735	0.596183	0.0188773	0.834397	0.941536	-0.071797	0.408725	0.731899
hsa-miR-330-5p	2.70628	0.20026	0.130283	0.377342	0.152556	0.246723	0.518597	-0.0477047	0.705162	0.890452
hsa-miR-331-3p	5.62645	0.0327566	0.765394	0.896747	0.0995125	0.366009	0.645548	0.0667558	0.527531	0.802886
hsa-miR-331-5p	2.03177	0.444184	0.0291847	0.175271	0.263257	0.193076	0.463169	-0.180927	0.349243	0.687776
hsa-miR-335-3p	8.58561	-0.880131	0.003757	0.063831	-0.890459	0.00349099	0.0357964	-0.0103276	0.970852	0.986073
hsa-miR-335-5p	7.38009	-0.580449	0.0238207	0.158682	-0.338133	0.180188	0.447854	0.242315	0.317316	0.655281
hsa-miR-337-3p	3.14341	-0.293529	0.0503061	0.235368	-0.325808	0.0305521	0.152899	-0.0322792	0.820253	0.932204
hsa-miR-337-5p	0.0930629	-0.567621	0.0116079	0.112731	-0.994691	5.30041e-05	0.00114754	-0.42707	0.0517065	0.309683
hsa-miR-339-3p	6.57176	0.251829	0.020607	0.148375	0.184128	0.0883765	0.300593	-0.0677005	0.50969	0.792445
hsa-miR-339-5p	7.09828	0.160311	0.101331	0.334933	0.171818	0.0799603	0.281486	0.0115077	0.901652	0.961389
hsa-miR-33a-3p	2.76766	-0.464659	0.0418275	0.214806	-0.161865	0.460434	0.732971	0.302794	0.158801	0.492093
hsa-miR-33a-5p	1.90342	-0.425488	0.0493655	0.235016	-0.274473	0.19301	0.463169	0.151014	0.458251	0.761266
hsa-miR-33b-3p	-2.1285	-1.25635	0.00244254	0.0556641	-1.43756	0.000693461	0.00984487	-0.181213	0.639343	0.880568
hsa-miR-33b-5p	2.41074	-0.506647	0.0114242	0.112731	-0.10735	0.570011	0.800047	0.399298	0.0337085	0.252234
hsa-miR-340-3p	6.37269	0.164084	0.0829729	0.305764	-0.0120185	0.898386	0.97105	-0.176102	0.0544023	0.314083
hsa-miR-340-5p	9.34642	-0.163904	0.177739	0.450065	-0.0131308	0.913338	0.973249	0.150773	0.196803	0.540923
hsa-miR-342-3p	9.08026	-0.277123	0.0176647	0.136644	-0.113435	0.321961	0.598323	0.163687	0.139205	0.469394
hsa-miR-342-5p	4.30082	0.321735	0.0708635	0.283314	0.254105	0.152945	0.401191	-0.0676304	0.689673	0.890452
hsa-miR-345-5p	7.72937	0.237706	0.0471337	0.228032	0.212696	0.075547	0.27605	-0.0250103	0.825561	0.933488
hsa-miR-34a-3p	0.29482	0.0998675	0.735377	0.885725	0.213612	0.463132	0.733221	0.113745	0.686527	0.890452
hsa-miR-34a-5p	10.2056	-0.0659059	0.551387	0.793191	-0.0162632	0.883111	0.964406	0.0496427	0.640719	0.880568
hsa-miR-34b-3p	0.346428	-0.020404	0.942118	0.979509	-0.252392	0.377123	0.657436	-0.231988	0.39517	0.720632
hsa-miR-34b-5p	0.0118834	0.377344	0.217565	0.493222	0.236589	0.436309	0.711569	-0.140755	0.630049	0.87144
hsa-miR-34c-3p	0.501747	0.0738632	0.825403	0.927646	-0.239593	0.486139	0.745126	-0.313456	0.338161	0.674764
hsa-miR-34c-5p	4.00445	-0.141083	0.499038	0.758188	-0.028562	0.890202	0.96827	0.112521	0.573413	0.829673
hsa-miR-3591-5p	3.89547	0.125858	0.520708	0.771114	-0.100678	0.610069	0.8255	-0.226536	0.232992	0.566814
hsa-miR-3605-3p	4.75821	0.415588	0.00147524	0.0469804	0.12508	0.325022	0.600732	-0.290508	0.0190279	0.209234
hsa-miR-3605-5p	2.31065	0.178504	0.118902	0.366439	0.0987276	0.385483	0.664997	-0.0797766	0.465232	0.765952
hsa-miR-3609	-1.40323	-0.174619	0.702147	0.875761	-0.480105	0.3042	0.58286	-0.305486	0.491384	0.782774
hsa-miR-3611	-2.95964	-0.271931	0.501246	0.759864	0.469376	0.234383	0.501175	0.741307	0.0563665	0.319042
hsa-miR-3613-3p	0.103171	0.458098	0.0460358	0.226517	0.591631	0.00949222	0.0764459	0.133533	0.535806	0.805569
hsa-miR-3613-5p	6.84212	0.091405	0.462009	0.725969	0.390327	0.00231381	0.0256892	0.298922	0.0141579	0.185769
hsa-miR-361-3p	7.84216	0.0399855	0.633171	0.846164	0.010841	0.897222	0.97105	-0.0291445	0.717727	0.89382
hsa-miR-3614-3p	1.0645	-0.437918	0.0626689	0.260715	-0.182373	0.418992	0.699604	0.255546	0.247498	0.577863
hsa-miR-3614-5p	-2.2988	-0.393158	0.369968	0.640784	0.244181	0.563629	0.797553	0.637339	0.126632	0.454778
hsa-miR-3615	4.64837	0.217561	0.182419	0.45526	0.360197	0.0284736	0.148543	0.142636	0.360294	0.696839
hsa-miR-361-5p	8.78819	-0.135278	0.10905	0.349769	-0.301282	0.000635805	0.00933233	-0.166004	0.0427643	0.287243
hsa-miR-3617-5p	-2.45342	-0.283812	0.557392	0.799174	0.107041	0.820989	0.937964	0.390853	0.396514	0.720632
hsa-miR-3620-3p	0.0641717	0.403331	0.167084	0.436285	-0.175228	0.564725	0.797801	-0.578558	0.0462202	0.297593
hsa-miR-362-3p	2.83607	-0.31334	0.0976711	0.331699	0.107959	0.552509	0.79116	0.421299	0.0200573	0.210601
hsa-miR-362-5p	5.98148	-0.137429	0.454235	0.721774	-0.171318	0.352888	0.634059	-0.0338885	0.847692	0.936353
hsa-miR-363-3p	4.92296	0.238915	0.221443	0.494835	0.750916	0.000214843	0.00387613	0.512001	0.00737401	0.127066
hsa-miR-365a-5p	-1.74574	0.987915	0.0126086	0.117649	0.107193	0.789881	0.92874	-0.880722	0.0229442	0.223254
hsa-miR-365b-3p	5.57238	-0.14489	0.321594	0.602815	-0.377643	0.0120892	0.0881393	-0.232753	0.101287	0.40988
hsa-miR-365b-5p	-1.29066	0.117714	0.761638	0.894761	-0.13468	0.731139	0.896261	-0.252393	0.501491	0.78676
hsa-miR-367-3p	-2.91804	-0.649154	0.121137	0.36884	-1.37987	0.00170219	0.0213638	-0.730712	0.0731355	0.357827
hsa-miR-3679-5p	-1.31447	-0.0789176	0.785848	0.908356	-0.328845	0.263825	0.53964	-0.249928	0.37419	0.69838
hsa-miR-3684	-2.71638	0.143071	0.728098	0.883958	0.295533	0.469624	0.736765	0.152462	0.698811	0.890452
hsa-miR-3688-3p	-0.193168	1.11335	0.00220857	0.0543711	1.82559	5.49577e-07	3.96612e-05	0.712239	0.032368	0.252234
hsa-miR-3691-5p	-1.71834	0.0505562	0.89955	0.966287	-0.251976	0.536182	0.781707	-0.302532	0.436747	0.753431
hsa-miR-369-3p	5.81699	0.0415131	0.753869	0.893092	-0.140818	0.292451	0.573118	-0.182331	0.156486	0.491534
hsa-miR-369-5p	3.74055	-0.296509	0.0259654	0.164132	-0.408975	0.00268431	0.0286989	-0.112466	0.37312	0.69838
hsa-miR-370-3p	1.9815	0.172578	0.480176	0.743886	0.0320341	0.896256	0.97105	-0.140544	0.550986	0.817105
hsa-miR-370-5p	-0.372235	0.346062	0.142684	0.400499	0.0726141	0.758978	0.910353	-0.273448	0.229501	0.561435
hsa-miR-371a-3p	-2.35184	0.296722	0.488308	0.748572	-0.566489	0.206404	0.46915	-0.86321	0.0431595	0.287508
hsa-miR-371b-5p	-1.6881	-0.543323	0.25384	0.524643	0.975259	0.0262133	0.139117	1.51858	0.000873998	0.0543172
hsa-miR-372-3p	1.80884	0.264924	0.439156	0.710859	0.201008	0.554711	0.792706	-0.0639162	0.845321	0.936353
hsa-miR-373-3p	1.2582	0.490406	0.242109	0.513513	0.222181	0.597361	0.817242	-0.268225	0.505824	0.792123
hsa-miR-374a-3p	7.69861	-0.344566	0.0137087	0.124702	-0.158787	0.245947	0.518223	0.185779	0.159449	0.492093
hsa-miR-374a-5p	10.3681	-0.033954	0.720575	0.883879	0.163391	0.0883206	0.300593	0.197345	0.0335309	0.252234
hsa-miR-374b-3p	6.10201	-0.0764638	0.277021	0.554042	-0.103666	0.143151	0.392307	-0.027202	0.686688	0.890452
hsa-miR-374b-5p	9.41785	-0.199665	0.103305	0.339598	-0.157989	0.196513	0.463705	0.0416753	0.72114	0.89382
hsa-miR-376a-3p	4.98695	-0.365658	0.0149865	0.128498	-0.160677	0.273508	0.548283	0.204981	0.148666	0.482191
hsa-miR-376a-5p	-0.527249	-0.223307	0.512218	0.770106	0.0398407	0.903519	0.97105	0.263148	0.414542	0.735642
hsa-miR-376b-3p	-0.440491	-0.817837	0.00796636	0.101454	-0.726737	0.0161657	0.0998693	0.0910997	0.750085	0.910169
hsa-miR-376b-5p	-0.256198	-0.505707	0.12578	0.373335	-0.282549	0.375295	0.657436	0.223158	0.472695	0.775291
hsa-miR-376c-3p	2.52694	-0.490652	0.00286323	0.0558472	-0.266909	0.0904369	0.305931	0.223742	0.142404	0.470091
hsa-miR-376c-5p	-2.59875	-0.255272	0.548501	0.793191	-0.312011	0.465649	0.733334	-0.0567393	0.889772	0.953641
hsa-miR-377-3p	-1.12147	-0.211834	0.56234	0.800148	0.167664	0.633581	0.840246	0.379497	0.273177	0.603498
hsa-miR-377-5p	2.08534	-0.0809429	0.604293	0.830663	-0.0746	0.629894	0.840246	0.0063429	0.966125	0.986073
hsa-miR-378a-3p	14.2055	0.355028	0.000224737	0.0191015	0.0552022	0.547968	0.788667	-0.299826	0.00108602	0.0587807
hsa-miR-378a-5p	8.5636	0.35646	0.000286744	0.0191015	-0.00335216	0.971554	0.987518	-0.359812	0.000161358	0.0195261
hsa-miR-378c	7.25696	-0.00834561	0.944334	0.979509	-0.220785	0.0702775	0.262329	-0.212439	0.0691058	0.352033
hsa-miR-378d	4.65656	-0.119773	0.380343	0.650943	-0.202063	0.142237	0.391994	-0.0822892	0.530689	0.803324
hsa-miR-378f	1.21617	0.328972	0.0452366	0.226445	0.247804	0.127268	0.374879	-0.0811676	0.601118	0.8543
hsa-miR-378g	4.71889	0.302366	0.00383281	0.063831	0.0263823	0.795959	0.92874	-0.275984	0.00610661	0.123195
hsa-miR-378h	-0.22826	0.35042	0.19162	0.466132	-0.0578256	0.832648	0.941536	-0.408245	0.11957	0.450209
hsa-miR-378i	3.01066	0.292096	0.0231735	0.158018	-0.0454441	0.72235	0.890483	-0.33754	0.00722577	0.127066
hsa-miR-378j	-2.25993	0.314115	0.476126	0.741592	0.0160849	0.971228	0.987518	-0.29803	0.484919	0.782774
hsa-miR-379-3p	2.63344	-0.0536432	0.723303	0.883958	0.0210754	0.888251	0.967579	0.0747186	0.606469	0.855213
hsa-miR-379-5p	6.6734	-0.137895	0.184618	0.458106	-0.211689	0.0444425	0.193403	-0.0737943	0.458934	0.761266
hsa-miR-380-3p	-0.816159	-0.0162535	0.959381	0.985159	0.0725522	0.818908	0.937766	0.0888057	0.771521	0.915321
hsa-miR-380-5p	-2.81878	-0.0828525	0.848209	0.940524	0.127179	0.766913	0.91416	0.210031	0.612506	0.856038
hsa-miR-381-3p	5.44344	-0.0482971	0.778936	0.904234	0.079511	0.643681	0.843748	0.127808	0.440348	0.758134
hsa-miR-382-3p	3.98202	-0.153317	0.22849	0.500942	-0.239758	0.0625083	0.239523	-0.0864406	0.478988	0.780637
hsa-miR-382-5p	5.45809	-0.0273913	0.83175	0.930944	-0.231613	0.0780435	0.280185	-0.204222	0.104219	0.415916
hsa-miR-3909	5.08979	0.218594	0.0243418	0.160916	-0.0207159	0.828854	0.94139	-0.23931	0.0110835	0.162684
hsa-miR-3912-3p	2.54018	-0.0966531	0.429637	0.70201	-0.026834	0.824789	0.939825	0.0698191	0.551027	0.817105
hsa-miR-3928-3p	1.58937	0.487342	0.00262988	0.0558472	0.204935	0.198357	0.465888	-0.282407	0.0653528	0.338895
hsa-miR-3934-5p	0.214508	-0.372629	0.0918305	0.321964	-0.294089	0.168702	0.426787	0.0785404	0.704603	0.890452
hsa-miR-3938	-1.82294	-0.0734436	0.856173	0.943315	0.213541	0.592796	0.814667	0.286985	0.458797	0.761266
hsa-miR-3940-3p	-0.818358	0.178327	0.725195	0.883958	0.444888	0.371221	0.653409	0.266561	0.580892	0.834249
hsa-miR-3960	1.13732	0.380951	0.161825	0.430159	-0.230008	0.419427	0.699604	-0.610959	0.024817	0.224043
hsa-miR-409-3p	7.01887	-0.104194	0.407254	0.676933	-0.29755	0.0210989	0.11638	-0.193356	0.113587	0.439137
hsa-miR-409-5p	-0.931871	-0.722598	0.0253994	0.163543	-0.483987	0.119644	0.362278	0.23861	0.428221	0.74676
hsa-miR-410-3p	4.33865	0.0233512	0.90512	0.966503	0.0549229	0.778936	0.924052	0.0315718	0.866785	0.947773
hsa-miR-411-3p	2.59258	-0.00953766	0.955431	0.983232	0.0749676	0.657249	0.853338	0.0845053	0.604977	0.855213
hsa-miR-411-5p	7.02309	-0.244582	0.0360672	0.202157	-0.188108	0.104571	0.337068	0.0564746	0.608769	0.855213
hsa-miR-412-5p	-0.743362	0.225171	0.670167	0.863638	-0.694195	0.225777	0.486375	-0.919366	0.0859559	0.375949
hsa-miR-421	7.9373	0.131215	0.093146	0.323954	0.0366734	0.636849	0.842002	-0.0945413	0.207044	0.541692
hsa-miR-422a	2.57894	0.348857	0.00701406	0.0934489	0.1304	0.304891	0.58286	-0.218457	0.0752195	0.365955
hsa-miR-423-5p	6.30355	0.29764	0.117405	0.365133	0.286701	0.131875	0.377319	-0.0109394	0.951837	0.982468
hsa-miR-424-3p	4.81821	0.0375954	0.74586	0.88969	-0.0890414	0.445968	0.719196	-0.126637	0.259642	0.591875
hsa-miR-424-5p	5.35573	-0.192659	0.107262	0.345311	0.113811	0.335261	0.613819	0.306469	0.00863305	0.134963
hsa-miR-425-3p	7.20196	0.144158	0.0170549	0.135501	0.142628	0.0184052	0.108043	-0.00153032	0.978514	0.986488
hsa-miR-425-5p	6.81449	0.226885	0.0720615	0.286263	0.603734	6.99378e-06	0.000260858	0.376849	0.0023428	0.0845169
hsa-miR-4286	6.51432	-0.144141	0.1843	0.458106	-0.103653	0.338267	0.615418	0.0404879	0.696288	0.890452
hsa-miR-429	0.956835	-1.04697	0.00216757	0.0543711	-1.4535	6.37208e-05	0.00132631	-0.40653	0.2093	0.541989
hsa-miR-4306	1.6306	1.19348	0.00226023	0.0543711	1.70722	1.5045e-05	0.000482554	0.513745	0.152947	0.488753
hsa-miR-431-3p	-2.58986	0.0363481	0.934909	0.978998	-0.353468	0.434771	0.710458	-0.389816	0.367314	0.697675
hsa-miR-431-5p	0.167239	0.146389	0.646427	0.854665	0.206307	0.512653	0.763024	0.0599178	0.844034	0.936353
hsa-miR-432-5p	4.56147	0.00535136	0.978312	0.990978	-0.0720794	0.715258	0.884114	-0.0774308	0.68312	0.890452
hsa-miR-4326	-0.416412	0.892883	0.115873	0.364894	0.695054	0.214525	0.471407	-0.19783	0.713138	0.892453
hsa-miR-433-3p	3.61529	-0.264983	0.0220873	0.151806	-0.393233	0.000972778	0.0131629	-0.128249	0.243253	0.570887
hsa-miR-433-5p	-1.05718	-0.191292	0.588407	0.815297	-0.725615	0.0510948	0.208327	-0.534322	0.12608	0.454778
hsa-miR-4421	-1.69087	-0.122712	0.753748	0.893092	0.115797	0.761781	0.91155	0.238509	0.521676	0.797486
hsa-miR-4422	-2.60043	0.0762154	0.862216	0.945265	0.252417	0.563428	0.797553	0.176202	0.675642	0.890452
hsa-miR-4423-5p	-1.4817	-0.145353	0.673327	0.865135	-0.889213	0.0160542	0.0998693	-0.743859	0.0314414	0.249984
hsa-miR-4428	0.926561	0.357068	0.0775198	0.294157	0.301703	0.131644	0.377319	-0.0553652	0.772384	0.915321
hsa-miR-4429	-2.81886	0.223007	0.558567	0.799536	-0.263406	0.498444	0.755959	-0.486413	0.191414	0.5296
hsa-miR-4443	-2.42531	1.12989	0.00509174	0.0763851	0.936385	0.0197883	0.111277	-0.193502	0.607921	0.855213
hsa-miR-4454	6.92228	0.348844	0.050948	0.235941	0.468093	0.00953367	0.0764459	0.119248	0.481464	0.780802
hsa-miR-4473	-1.81589	-0.167332	0.635112	0.846164	-0.744873	0.0448765	0.193835	-0.577542	0.0979688	0.40078
hsa-miR-4484	2.88786	0.474201	0.0553862	0.248404	0.713378	0.00414018	0.0407431	0.239177	0.306504	0.640182
hsa-miR-4485-3p	0.542749	-0.347729	0.692997	0.874693	1.98587	0.00803828	0.0703146	2.3336	0.00402975	0.0993303
hsa-miR-4488	-0.793198	-0.360953	0.279847	0.554208	-0.379594	0.253718	0.528173	-0.0186407	0.953381	0.98289
hsa-miR-4492	0.907332	0.118843	0.712699	0.882905	-0.681267	0.052948	0.211304	-0.80011	0.0153883	0.190376
hsa-miR-4497	-0.784588	0.841406	0.0252911	0.163543	0.157515	0.681503	0.862388	-0.683891	0.0623341	0.333218
hsa-miR-449a	-0.684753	-0.039657	0.901312	0.966287	0.486549	0.112807	0.352675	0.526206	0.083182	0.373245
hsa-miR-4506	-1.89127	0.781349	0.0213477	0.14909	0.707198	0.0364424	0.168766	-0.074151	0.816433	0.93037
hsa-miR-4508	1.7074	0.6982	0.00290199	0.0558472	0.418829	0.0714473	0.265551	-0.279371	0.204914	0.540923
hsa-miR-450a-1-3p	0.0835726	-0.0814526	0.745524	0.88969	-0.0300238	0.903089	0.97105	0.0514287	0.829761	0.933488
hsa-miR-450a-2-3p	1.45076	0.1019	0.647803	0.854827	0.0458524	0.836474	0.941536	-0.0560474	0.793366	0.923461
hsa-miR-450a-5p	2.0859	-0.332712	0.129035	0.376243	-0.288582	0.183589	0.447854	0.0441305	0.831987	0.933488
hsa-miR-450b-5p	3.96848	-0.436068	0.00200163	0.0543711	-0.167754	0.213851	0.471407	0.268315	0.041956	0.286094
hsa-miR-4510	1.06616	-0.596732	0.0139176	0.124702	-0.506615	0.0344268	0.164573	0.0901171	0.691415	0.890452
hsa-miR-4516	-1.83648	1.17363	0.00511586	0.0763851	1.02385	0.0136319	0.093692	-0.149782	0.700989	0.890452
hsa-miR-451a	12.2381	1.28029	0.00116174	0.0457303	2.1789	1.72346e-07	3.76133e-05	0.898614	0.0149055	0.187074
hsa-miR-4521	3.3299	-0.889206	2.43307e-06	0.00105352	-0.551895	0.00166392	0.0211905	0.337311	0.042788	0.287243
hsa-miR-452-3p	-1.51299	-0.403662	0.315991	0.596183	0.0756166	0.844748	0.944628	0.479279	0.208382	0.541989
hsa-miR-452-5p	6.51608	-0.193872	0.196361	0.473674	-0.32198	0.0346524	0.164573	-0.128108	0.373884	0.69838
hsa-miR-4536-3p	0.0265088	0.0159085	0.955983	0.983232	0.206373	0.462559	0.733221	0.190465	0.486842	0.782774
hsa-miR-454-3p	10.0423	0.0640873	0.496235	0.756584	0.126481	0.182314	0.447854	0.0623939	0.491163	0.782774
hsa-miR-454-5p	4.82355	0.0446033	0.612557	0.831464	-0.0644877	0.466636	0.733407	-0.109091	0.20119	0.540923
hsa-miR-455-3p	6.4369	0.111111	0.317073	0.596924	0.142415	0.201203	0.465888	0.0313039	0.768637	0.915321
hsa-miR-455-5p	6.28817	-0.387616	0.0340156	0.195083	-0.17026	0.34352	0.62236	0.217356	0.210287	0.541989
hsa-miR-4636	-1.41741	0.403212	0.240775	0.513513	0.0107477	0.975411	0.989117	-0.392464	0.239771	0.570887
hsa-miR-4645-3p	-2.37876	-0.243493	0.56731	0.800148	0.147628	0.722874	0.890483	0.391121	0.335331	0.672215
hsa-miR-4649-3p	-2.15638	0.979331	0.0233915	0.158258	0.93391	0.029362	0.150459	-0.0454202	0.910827	0.961805
hsa-miR-4667-5p	-1.61163	0.225682	0.550652	0.793191	0.53596	0.149369	0.39968	0.310278	0.388613	0.715444
hsa-miR-4670-3p	-1.14321	0.0982679	0.76836	0.897975	0.148287	0.654833	0.85276	0.0500187	0.875671	0.950092
hsa-miR-4677-3p	1.75618	-0.0892059	0.52905	0.776538	0.0833331	0.548242	0.788667	0.172539	0.203054	0.540923
hsa-miR-4677-5p	-1.51195	-0.768332	0.0336624	0.194344	-0.818239	0.0240702	0.128671	-0.0499073	0.883828	0.953169
hsa-miR-4683	1.81621	-0.178016	0.269325	0.543673	-0.327652	0.0456587	0.194781	-0.149636	0.335025	0.672215
hsa-miR-4685-3p	-2.38262	0.613598	0.143828	0.400499	1.05859	0.0108025	0.0827871	0.444995	0.2619	0.591875
hsa-miR-4697-3p	-1.24923	0.319227	0.351054	0.622977	-0.273984	0.441484	0.716837	-0.593211	0.0802117	0.373245
hsa-miR-4699-3p	-0.448348	0.673114	0.0378645	0.207536	0.0156229	0.962609	0.98442	-0.657491	0.0393193	0.274601
hsa-miR-4705	4.04673	-0.016013	0.903802	0.966287	0.107814	0.41405	0.697601	0.123827	0.331281	0.671412
hsa-miR-4714-3p	-2.51085	0.446679	0.222276	0.494835	0.586836	0.10598	0.33992	0.140157	0.686963	0.890452
hsa-miR-4726-5p	-2.52142	0.358775	0.391763	0.663927	-0.00608621	0.988566	0.994977	-0.364861	0.369176	0.697675
hsa-miR-4727-3p	-1.37423	0.703989	0.0390689	0.210837	0.38703	0.256803	0.532037	-0.316959	0.330443	0.671412
hsa-miR-4728-3p	1.04275	0.247737	0.248235	0.518004	-0.332785	0.137472	0.382256	-0.580522	0.00712534	0.127066
hsa-miR-4732-3p	1.19801	1.69658	0.000481686	0.0260712	2.28817	3.19057e-06	0.000138151	0.591584	0.180214	0.513372
hsa-miR-4732-5p	-0.607428	1.42456	0.00221089	0.0543711	2.17568	2.75108e-06	0.000125391	0.751122	0.0771052	0.366512
hsa-miR-4742-3p	1.08417	0.353677	0.0490587	0.235016	0.281337	0.11485	0.356487	-0.0723399	0.670599	0.890452
hsa-miR-4757-3p	-2.52502	-0.026349	0.950712	0.981307	0.0077791	0.985386	0.994977	0.0341281	0.933512	0.974002
hsa-miR-4766-3p	0.300951	-0.112231	0.610421	0.831464	0.115194	0.589053	0.812293	0.227425	0.277115	0.607548
hsa-miR-4766-5p	-2.61629	0.601663	0.168883	0.437881	-0.028909	0.948562	0.984401	-0.630572	0.140621	0.470091
hsa-miR-4772-3p	-1.32072	0.751943	0.112996	0.358315	1.7099	0.000228094	0.00403121	0.957959	0.031648	0.249984
hsa-miR-4772-5p	-1.74226	-0.41457	0.334902	0.612554	1.15264	0.00431665	0.0420025	1.56721	0.00018038	0.0195261
hsa-miR-4775	0.346223	-0.093653	0.616205	0.835108	-0.388219	0.0449895	0.193835	-0.294566	0.107952	0.42111
hsa-miR-4781-3p	-2.19164	-0.109127	0.749418	0.890519	-0.438304	0.210059	0.470799	-0.329177	0.322256	0.661092
hsa-miR-4786-5p	-0.712927	-0.398074	0.190638	0.466132	-0.630575	0.0432031	0.188959	-0.232501	0.428192	0.74676
hsa-miR-4787-5p	-1.33814	0.158249	0.688194	0.873876	-0.320102	0.432289	0.710458	-0.478351	0.216955	0.549364
hsa-miR-4791	-0.590493	0.22743	0.483854	0.746912	0.0135479	0.967012	0.985215	-0.213883	0.495671	0.784737
hsa-miR-4796-5p	-2.75312	0.27796	0.4876	0.748572	0.37034	0.353778	0.63431	0.0923806	0.809659	0.926242
hsa-miR-4800-3p	-0.935422	0.121678	0.734116	0.885438	-0.686373	0.0700422	0.262329	-0.808051	0.0245612	0.224043
hsa-miR-4804-5p	-1.72195	0.806804	0.0625453	0.260715	0.557912	0.200427	0.465888	-0.248892	0.547777	0.81648
hsa-miR-483-3p	4.47357	0.295309	0.221724	0.494835	-0.264552	0.282935	0.56069	-0.559861	0.0189898	0.209234
hsa-miR-483-5p	4.50525	0.21118	0.296126	0.573703	-0.0170906	0.93295	0.981694	-0.228271	0.242871	0.570887
hsa-miR-484	8.73463	0.0393898	0.701112	0.875761	0.0130052	0.899385	0.97105	-0.0263846	0.789376	0.921293
hsa-miR-485-3p	3.29273	0.118622	0.490631	0.750682	-0.343152	0.0540726	0.212849	-0.461774	0.00723399	0.127066
hsa-miR-485-5p	0.573394	-0.209005	0.350288	0.622977	-0.252715	0.256134	0.531923	-0.04371	0.837897	0.9358
hsa-miR-486-5p	14.8917	0.645437	0.0298299	0.175271	1.07842	0.00040162	0.00681967	0.432986	0.124631	0.454778
hsa-miR-487a-3p	0.828572	-0.300076	0.163135	0.430717	-0.045972	0.824581	0.939825	0.254104	0.212126	0.543495
hsa-miR-487a-5p	1.13412	-0.0416975	0.823389	0.92725	-0.121489	0.516677	0.764609	-0.0797917	0.657273	0.88257
hsa-miR-487b-3p	5.68396	-0.149786	0.167083	0.436285	-0.239968	0.0293103	0.150459	-0.0901817	0.385657	0.71363
hsa-miR-488-3p	1.24891	-0.150074	0.452134	0.721774	-0.407078	0.0477888	0.198967	-0.257004	0.186233	0.527052
hsa-miR-489-3p	4.3092	-0.491534	0.00700436	0.0934489	-0.459734	0.0112825	0.0843263	0.0317999	0.851674	0.937836
hsa-miR-490-3p	7.45753	-0.0797497	0.564678	0.800148	-0.0242896	0.860645	0.950641	0.0554601	0.676852	0.890452
hsa-miR-490-5p	8.52775	0.0676914	0.567244	0.800148	-0.145412	0.224507	0.486059	-0.213104	0.0652384	0.338895
hsa-miR-491-3p	-1.56134	-0.568806	0.188369	0.464277	-0.532246	0.2143	0.471407	0.03656	0.929152	0.97298
hsa-miR-491-5p	4.14204	0.419318	5.69855e-05	0.010526	0.313315	0.00203555	0.0235039	-0.106004	0.260935	0.591875
hsa-miR-493-3p	3.37513	-0.053867	0.640345	0.849217	-0.0806213	0.48452	0.745126	-0.0267543	0.809078	0.926242
hsa-miR-493-5p	6.71149	-0.0597611	0.640212	0.849217	0.0235745	0.853617	0.950641	0.0833356	0.49824	0.786349
hsa-miR-494-3p	-0.550947	-0.167103	0.566625	0.800148	-0.0819961	0.774109	0.919587	0.0851067	0.759024	0.912938
hsa-miR-495-3p	2.45962	-0.216542	0.138505	0.394558	-0.0683621	0.631772	0.840246	0.148179	0.285744	0.618635
hsa-miR-496	-1.33898	-0.099412	0.77754	0.903825	0.430221	0.203912	0.467221	0.529633	0.113297	0.439137
hsa-miR-497-5p	8.81941	-0.0786931	0.494225	0.754849	0.178645	0.122587	0.364813	0.257338	0.0223801	0.22024
hsa-miR-498	-2.4624	0.0159573	0.971766	0.988333	-0.642953	0.169039	0.426787	-0.65891	0.137653	0.46748
hsa-miR-4999-5p	0.945838	0.0798551	0.826954	0.927646	-0.956871	0.0184822	0.108043	-1.03673	0.00621591	0.123195
hsa-miR-5001-3p	-1.71061	0.0976171	0.797972	0.911923	-0.141657	0.713442	0.884114	-0.239274	0.516977	0.795301
hsa-miR-5002-5p	-0.108753	-0.101888	0.690221	0.873876	0.469368	0.053577	0.211862	0.571256	0.0190908	0.209234
hsa-miR-5006-3p	-1.55118	0.357775	0.309162	0.588426	0.269513	0.437499	0.712169	-0.0882618	0.792178	0.92332
hsa-miR-500a-3p	4.44606	-0.215892	0.0289587	0.175271	-0.0538346	0.576815	0.802932	0.162057	0.0848631	0.373245
hsa-miR-500a-5p	1.75175	-0.302701	0.153113	0.415909	-0.0891408	0.664489	0.853659	0.21356	0.287292	0.620435
hsa-miR-5010-3p	3.25133	0.100727	0.372309	0.642271	-0.0292884	0.795435	0.92874	-0.130015	0.233009	0.566814
hsa-miR-5010-5p	-1.80513	0.067023	0.861631	0.945265	0.038298	0.920701	0.978315	-0.028725	0.938078	0.976413
hsa-miR-501-3p	1.2804	-0.629189	0.00079729	0.0363396	-0.340826	0.0507337	0.208224	0.288363	0.0913303	0.389616
hsa-miR-501-5p	2.03189	-0.149044	0.280304	0.554208	0.0103444	0.939039	0.981747	0.159388	0.226745	0.559434
hsa-miR-502-3p	1.49782	-0.172419	0.192968	0.467588	-0.0273515	0.832246	0.941536	0.145068	0.24953	0.579337
hsa-miR-502-5p	1.9239	-0.169942	0.118057	0.365133	-0.0190716	0.856855	0.950641	0.150871	0.144816	0.473248
hsa-miR-503-5p	3.52839	0.131581	0.345918	0.621697	0.278537	0.0468609	0.196046	0.146956	0.272132	0.603498
hsa-miR-504-5p	5.10451	0.0135033	0.917977	0.971844	-0.146146	0.270822	0.546498	-0.159649	0.209888	0.541989
hsa-miR-505-3p	4.88838	0.241503	0.0028237	0.0558472	0.258416	0.00148069	0.0191385	0.0169135	0.821597	0.932508
hsa-miR-505-5p	0.677925	0.485368	0.0629209	0.260715	0.402433	0.122373	0.364813	-0.0829354	0.737909	0.902755
hsa-miR-508-3p	0.664527	0.254034	0.42902	0.70201	-0.146067	0.658233	0.853338	-0.400101	0.203715	0.540923
hsa-miR-5092	-2.13085	-0.0103125	0.983102	0.991802	0.279461	0.559777	0.796865	0.289773	0.533072	0.803324
hsa-miR-509-3-5p	-1.32524	0.172243	0.719007	0.883879	0.0469722	0.92213	0.978633	-0.125271	0.785887	0.918459
hsa-miR-509-3p	-0.813788	-0.294769	0.549073	0.793191	-0.298241	0.538758	0.782826	-0.00347196	0.994094	0.994094
hsa-miR-5094	-2.438	0.390658	0.328926	0.605016	0.0377076	0.925904	0.980153	-0.35295	0.362823	0.696839
hsa-miR-511-3p	3.24051	-0.339476	0.054169	0.245994	-0.207831	0.229314	0.492769	0.131645	0.429256	0.74676
hsa-miR-511-5p	3.69933	-0.217938	0.128051	0.375312	-0.31461	0.0301201	0.152538	-0.0966723	0.480097	0.780637
hsa-miR-512-3p	3.41972	0.258165	0.377772	0.649108	0.0318417	0.913685	0.973249	-0.226324	0.422567	0.743787
hsa-miR-513c-5p	-2.03241	-0.263925	0.550843	0.793191	0.176495	0.681506	0.862388	0.440421	0.29546	0.623992
hsa-miR-514a-3p	-1.47835	-0.143588	0.75807	0.894761	-0.488721	0.303499	0.58286	-0.345133	0.445582	0.761092
hsa-miR-515-5p	-0.793633	0.251681	0.510357	0.769416	0.120711	0.751675	0.90615	-0.13097	0.721163	0.89382
hsa-miR-516a-5p	0.725451	-0.206607	0.565529	0.800148	-0.279715	0.434351	0.710458	-0.0731083	0.831816	0.933488
hsa-miR-516b-5p	1.98628	0.15692	0.582447	0.813105	-0.180266	0.535237	0.781645	-0.337186	0.225594	0.559434
hsa-miR-517-5p	-1.97315	0.353404	0.382205	0.652839	0.0309091	0.939706	0.981747	-0.322495	0.409897	0.731899
hsa-miR-517b-3p	1.22457	0.364162	0.33564	0.612554	-0.132222	0.73274	0.896261	-0.496384	0.179696	0.513372
hsa-miR-517c-3p	-1.3773	-0.159976	0.655424	0.859446	-0.600501	0.108272	0.34599	-0.440525	0.211326	0.54305
hsa-miR-5187-3p	-1.7878	0.770385	0.0559819	0.248404	0.654637	0.103556	0.337068	-0.115748	0.762084	0.914079
hsa-miR-5187-5p	0.258044	0.752108	0.00663579	0.0916884	0.48617	0.079206	0.281116	-0.265938	0.309845	0.645014
hsa-miR-518a-3p	-0.550913	0.197646	0.687375	0.873876	-0.156309	0.756454	0.908584	-0.353955	0.460231	0.761266
hsa-miR-518b	-1.03264	0.532181	0.152109	0.415541	0.47871	0.196293	0.463705	-0.0534711	0.879965	0.952243
hsa-miR-518c-3p	0.292477	-0.00538106	0.985306	0.992181	-0.544611	0.0778446	0.280185	-0.53923	0.06415	0.338743
hsa-miR-518e-3p	-0.408826	0.228584	0.610508	0.831464	0.00922786	0.983699	0.994977	-0.219356	0.612497	0.856038
hsa-miR-518f-3p	-2.7778	0.229028	0.588003	0.815297	-0.191345	0.656356	0.853338	-0.420374	0.306785	0.640182
hsa-miR-518f-5p	-2.02656	0.597048	0.18004	0.45161	-0.427724	0.361661	0.641257	-1.02477	0.0219209	0.218201
hsa-miR-519a-3p	-0.946991	0.639884	0.160199	0.429511	0.30107	0.514979	0.764609	-0.338814	0.44161	0.758797
hsa-miR-519b-5p	0.0239296	0.256583	0.482007	0.745389	0.084177	0.817987	0.937766	-0.172406	0.62351	0.86532
hsa-miR-519c-3p	-0.269544	0.0150413	0.966685	0.985159	0.152895	0.662379	0.853659	0.137853	0.686594	0.890452
hsa-miR-519d-3p	-0.587463	-0.109378	0.743783	0.889663	-0.561978	0.10888	0.346656	-0.4526	0.170515	0.502388
hsa-miR-520a-3p	-0.837933	0.504342	0.208151	0.48877	-0.180894	0.665743	0.853659	-0.685236	0.0848716	0.373245
hsa-miR-520a-5p	-2.64873	-0.466346	0.313052	0.593223	-0.482664	0.297015	0.577708	-0.0163179	0.970604	0.986073
hsa-miR-520c-3p	-1.6331	0.296606	0.486962	0.748572	0.32591	0.443018	0.716837	0.0293042	0.942808	0.97781
hsa-miR-520d-3p	-1.61219	0.70061	0.112047	0.356739	0.149943	0.739106	0.896451	-0.550667	0.199419	0.540923
hsa-miR-520g-3p	-0.447026	0.356188	0.405315	0.676305	-0.0535146	0.901442	0.97105	-0.409702	0.323004	0.661092
hsa-miR-520h	-1.5116	0.167786	0.728806	0.883958	0.254357	0.596096	0.816802	0.0865705	0.851688	0.937836
hsa-miR-522-3p	-2.91057	0.21544	0.625112	0.841908	-0.111816	0.802191	0.92874	-0.327256	0.443751	0.759912
hsa-miR-524-5p	-1.14607	-0.122793	0.792443	0.910153	0.0504757	0.912339	0.973249	0.173269	0.69699	0.890452
hsa-miR-525-5p	-2.90059	0.432247	0.30062	0.578527	-0.0191078	0.963958	0.98442	-0.451355	0.265335	0.595286
hsa-miR-526b-5p	-0.288692	0.625109	0.121811	0.36884	0.46077	0.252176	0.526227	-0.16434	0.669518	0.890452
hsa-miR-532-3p	5.09005	-0.00974753	0.922125	0.972667	-0.0521226	0.602311	0.820717	-0.042375	0.659042	0.88257
hsa-miR-532-5p	8.24147	0.0418671	0.780828	0.905216	0.0585401	0.697924	0.872154	0.016673	0.908317	0.961805
hsa-miR-539-3p	0.817249	0.0170329	0.942398	0.979509	0.229678	0.316167	0.591362	0.212645	0.342307	0.678348
hsa-miR-539-5p	1.61573	-0.276266	0.18882	0.464277	-0.27004	0.196149	0.463705	0.00622591	0.97518	0.986073
hsa-miR-542-3p	5.71593	-0.492601	0.00300181	0.0565123	-0.217837	0.174948	0.437876	0.274764	0.0773492	0.366512
hsa-miR-542-5p	1.9645	-0.06174	0.73396	0.885438	0.158347	0.374272	0.657436	0.220087	0.205501	0.540923
hsa-miR-543	3.45833	0.0227448	0.873283	0.948562	-0.218343	0.132448	0.377319	-0.241088	0.0836253	0.373245
hsa-miR-545-5p	1.37452	-0.0648715	0.740819	0.887343	0.177153	0.355354	0.634709	0.242025	0.196457	0.540923
hsa-miR-548a-3p	-2.19311	-0.588804	0.167913	0.436674	-0.494852	0.242355	0.514053	0.0939518	0.817058	0.93037
hsa-miR-548a-5p	-2.53298	0.138447	0.701458	0.875761	0.564953	0.111273	0.352675	0.426506	0.215744	0.549364
hsa-miR-548aa	-1.6322	-0.415881	0.305394	0.582536	-0.261906	0.511402	0.763024	0.153975	0.689897	0.890452
hsa-miR-548ag	-2.82588	-0.744227	0.0939207	0.325341	-0.705847	0.112775	0.352675	0.0383797	0.927702	0.97298
hsa-miR-548ah-3p	-1.08454	0.387483	0.239368	0.513513	0.501113	0.123877	0.367388	0.11363	0.716311	0.89382
hsa-miR-548ah-5p	0.265943	-0.0490117	0.832045	0.930944	0.216329	0.335204	0.613819	0.265341	0.227702	0.560199
hsa-miR-548ak	-1.02643	0.570347	0.0672144	0.271998	0.884631	0.00413058	0.0407431	0.314284	0.282847	0.613898
hsa-miR-548al	-1.08846	0.0485835	0.917269	0.971844	0.630106	0.161676	0.417455	0.581523	0.189302	0.527124
hsa-miR-548am-5p	2.46798	0.126727	0.261667	0.53318	0.183191	0.103929	0.337068	0.0564642	0.600085	0.8543
hsa-miR-548ao-3p	0.221695	-0.0239638	0.928596	0.975605	0.15606	0.546419	0.788667	0.180024	0.47741	0.78007
hsa-miR-548ao-5p	-2.30759	-0.109409	0.798196	0.911923	0.180506	0.666367	0.853659	0.289915	0.476988	0.78007
hsa-miR-548ar-5p	1.7321	0.709264	0.0127702	0.117649	1.08621	0.000152864	0.00294179	0.376944	0.156096	0.491534
hsa-miR-548at-5p	-0.989679	0.617267	0.0503753	0.235368	0.652877	0.0368813	0.169508	0.0356102	0.90459	0.961389
hsa-miR-548au-5p	0.806768	0.179951	0.260032	0.532359	0.486381	0.00225666	0.0253801	0.30643	0.0447192	0.293385
hsa-miR-548aw	0.438693	-0.282055	0.17341	0.4443	-0.216899	0.282899	0.56069	0.0651561	0.739092	0.902755
hsa-miR-548ax	-2.60341	0.453256	0.28422	0.558128	0.815957	0.052258	0.209516	0.3627	0.368012	0.697675
hsa-miR-548ay-5p	3.61396	0.343752	0.005257	0.0771621	0.522273	3.79324e-05	0.000912484	0.178521	0.121563	0.451818
hsa-miR-548az-5p	-1.02641	0.0514736	0.850925	0.941169	0.298471	0.266645	0.541496	0.246997	0.344275	0.680691
hsa-miR-548b-3p	-0.44116	-0.394391	0.215126	0.492421	-0.678192	0.0396319	0.178757	-0.283801	0.358191	0.695501
hsa-miR-548b-5p	0.562297	0.0242399	0.909252	0.968558	0.0336537	0.873204	0.957209	0.00941378	0.96312	0.986073
hsa-miR-548ba	0.476619	0.168789	0.713665	0.882905	-0.768283	0.130367	0.377319	-0.937072	0.0470851	0.298074
hsa-miR-548e-3p	1.24924	0.0875008	0.566994	0.800148	0.378384	0.0126204	0.0881393	0.290883	0.0476171	0.298815
hsa-miR-548e-5p	-0.679985	-0.126182	0.666386	0.863638	0.359495	0.201014	0.465888	0.485677	0.0811759	0.373245
hsa-miR-548f-3p	2.03131	-0.0560237	0.74964	0.890519	0.0758752	0.66064	0.853659	0.131899	0.43186	0.747982
hsa-miR-548g-5p	0.942333	0.285352	0.161352	0.430159	0.331126	0.0999359	0.334149	0.0457741	0.812459	0.928219
hsa-miR-548h-3p	-0.492288	-0.506465	0.285683	0.559731	0.174704	0.688159	0.866255	0.681169	0.122904	0.453695
hsa-miR-548h-5p	0.140411	0.312846	0.242222	0.513513	0.428993	0.103632	0.337068	0.116147	0.646838	0.882144
hsa-miR-548i	-2.79903	-0.143377	0.699768	0.875761	-0.284763	0.447205	0.71935	-0.141385	0.693321	0.890452
hsa-miR-548j-5p	0.47138	0.160133	0.610999	0.831464	0.451629	0.141828	0.391994	0.291496	0.329527	0.671412
hsa-miR-548k	2.64309	-0.070176	0.527769	0.77625	0.158466	0.149534	0.39968	0.228642	0.0337865	0.252234
hsa-miR-548l	0.696658	0.315313	0.157671	0.426697	0.317862	0.152333	0.401191	0.00254883	0.99042	0.992713
hsa-miR-548n	-0.0859838	0.463286	0.089876	0.320905	0.282319	0.300422	0.582026	-0.180967	0.487734	0.782774
hsa-miR-548o-3p	1.02318	0.0436298	0.771237	0.900123	0.391632	0.00828574	0.0710441	0.348002	0.016296	0.196004
hsa-miR-548q	2.29907	0.150715	0.327462	0.605016	0.0489602	0.750005	0.905864	-0.101755	0.491211	0.782774
hsa-miR-548v	0.712017	0.068333	0.717281	0.883879	0.21924	0.235089	0.501446	0.150907	0.400491	0.725543
hsa-miR-548w	0.300319	0.186386	0.456101	0.723413	0.379917	0.119435	0.362278	0.193531	0.413829	0.735642
hsa-miR-548y	-1.56615	-1.36584	0.000373372	0.0228955	-1.16998	0.00174508	0.0215891	0.195864	0.573873	0.829673
hsa-miR-550a-3-5p	0.151012	0.371011	0.175384	0.446149	0.428804	0.11262	0.352675	0.0577928	0.823648	0.933488
hsa-miR-550a-3p	5.7295	0.397142	0.0295438	0.175271	0.541584	0.00341009	0.03558	0.144442	0.402149	0.725543
hsa-miR-550a-5p	0.634263	0.019309	0.939253	0.979509	0.312102	0.205758	0.468913	0.292793	0.224674	0.559434
hsa-miR-551a	-1.22589	-1.10128	0.0102009	0.109061	-0.829216	0.0461184	0.195777	0.272067	0.494367	0.784105
hsa-miR-551b-3p	3.67649	0.016907	0.937864	0.979509	-0.194061	0.376132	0.657436	-0.210968	0.315506	0.653656
hsa-miR-551b-5p	-1.11131	-0.0833408	0.818358	0.925193	-1.11495	0.00633358	0.0571342	-1.03161	0.00625932	0.123195
hsa-miR-556-3p	-0.732175	0.106272	0.720539	0.883879	-0.398439	0.19855	0.465888	-0.504711	0.0864033	0.376006
hsa-miR-556-5p	-2.59244	-0.240703	0.527958	0.77625	-0.131016	0.727953	0.894195	0.109688	0.763258	0.914221
hsa-miR-5588-5p	-2.94253	0.499287	0.20694	0.48877	0.0697249	0.861278	0.950641	-0.429562	0.261691	0.591875
hsa-miR-561-5p	-0.241532	-0.229124	0.369373	0.640784	-0.133549	0.593597	0.814667	0.0955752	0.693672	0.890452
hsa-miR-5683	-2.20133	-0.701557	0.204492	0.487851	-0.362008	0.503701	0.759939	0.339549	0.517615	0.795301
hsa-miR-5690	-0.253122	0.0435904	0.869808	0.947489	-0.126044	0.638386	0.842748	-0.169634	0.509387	0.792445
hsa-miR-5696	-2.34528	0.294541	0.429505	0.70201	-0.00360864	0.992392	0.996997	-0.29815	0.409798	0.731899
hsa-miR-5697	-2.05915	0.0156043	0.966813	0.985159	-0.34919	0.362095	0.641257	-0.364795	0.318074	0.655281
hsa-miR-5699-3p	0.189317	-0.153271	0.453095	0.721774	-0.0761974	0.702601	0.876732	0.0770739	0.691185	0.890452
hsa-miR-5699-5p	2.21922	0.00731977	0.94843	0.98012	0.108745	0.332958	0.61219	0.101425	0.350242	0.687776
hsa-miR-5701	-2.86829	-0.0782201	0.864503	0.945278	-0.431273	0.355466	0.634709	-0.353053	0.427638	0.74676
hsa-miR-570-3p	-1.9993	-0.264131	0.501896	0.759864	-0.191151	0.625486	0.837204	0.0729801	0.846454	0.936353
hsa-miR-570-5p	-1.1714	0.229308	0.520902	0.771114	0.104657	0.768485	0.91416	-0.124651	0.715871	0.89382
hsa-miR-574-3p	9.65841	-0.107006	0.252908	0.523967	-0.0998796	0.286843	0.567015	0.00712677	0.936625	0.976074
hsa-miR-574-5p	7.7692	0.202106	0.292137	0.568519	-0.000232798	0.999035	0.999631	-0.202339	0.27458	0.605055
hsa-miR-576-3p	3.9314	-0.0361437	0.664256	0.863638	0.0482859	0.560382	0.796865	0.0844297	0.29226	0.623992
hsa-miR-576-5p	3.64033	0.149254	0.310394	0.589476	0.310955	0.0356557	0.166679	0.1617	0.251719	0.582858
hsa-miR-577	-1.79866	-1.04999	0.0219389	0.151806	-1.29836	0.00564385	0.0531258	-0.248368	0.567862	0.826793
hsa-miR-579-5p	-2.71729	0.339054	0.39364	0.665806	-0.169737	0.675672	0.857965	-0.508791	0.189933	0.527186
hsa-miR-580-3p	-2.11203	1.02926	0.00978737	0.109061	1.02033	0.00976301	0.0768615	-0.00892358	0.980818	0.986514
hsa-miR-581	-2.47217	0.438658	0.287316	0.56166	1.00221	0.0139269	0.0949663	0.563554	0.150385	0.483793
hsa-miR-582-3p	1.13247	0.208194	0.272669	0.547869	0.102503	0.587076	0.810858	-0.105692	0.560706	0.826793
hsa-miR-582-5p	3.86175	-0.0172424	0.911518	0.968558	0.284112	0.0671391	0.255011	0.301354	0.0454094	0.295673
hsa-miR-584-5p	6.12423	0.190655	0.191475	0.466132	-0.190993	0.195647	0.463705	-0.381648	0.00813263	0.132884
hsa-miR-585-3p	3.67999	-0.226721	0.534364	0.78037	0.18654	0.602744	0.820717	0.41326	0.23669	0.570887
hsa-miR-585-5p	-0.882032	-0.873979	0.00995208	0.109061	-0.447043	0.163336	0.419731	0.426936	0.174109	0.504275
hsa-miR-589-3p	-0.357779	-0.342922	0.170081	0.439672	0.0418248	0.861724	0.950641	0.384747	0.104902	0.416721
hsa-miR-589-5p	2.57086	-0.134872	0.248231	0.518004	0.0302936	0.791365	0.92874	0.165165	0.139842	0.469394
hsa-miR-590-3p	7.90865	-0.0678063	0.453523	0.721774	0.0912811	0.313164	0.588283	0.159087	0.0702267	0.353195
hsa-miR-590-5p	1.1708	0.0214593	0.902453	0.966287	0.0771051	0.654021	0.85276	0.0556458	0.738816	0.902755
hsa-miR-592	-1.52359	0.00375649	0.993519	0.996972	0.255446	0.571024	0.800173	0.251689	0.56684	0.826793
hsa-miR-597-3p	-2.48652	0.756103	0.0767757	0.293013	0.86723	0.040701	0.180754	0.111127	0.782857	0.916154
hsa-miR-597-5p	-2.61521	-0.145462	0.727649	0.883958	-1.0824	0.0147233	0.0967068	-0.936933	0.0248529	0.224043
hsa-miR-598-3p	5.65912	0.0777872	0.40009	0.673452	0.164102	0.0786201	0.280185	0.0863145	0.331829	0.671412
hsa-miR-598-5p	-2.21127	0.238362	0.580211	0.811734	0.304807	0.475152	0.738747	0.066445	0.871797	0.949655
hsa-miR-616-3p	0.048357	0.244452	0.390321	0.662781	-0.135789	0.643265	0.843748	-0.380242	0.173546	0.504275
hsa-miR-616-5p	3.0155	0.0514026	0.624171	0.841908	-0.0252793	0.809408	0.935388	-0.0766819	0.447674	0.761266
hsa-miR-618	2.62348	0.408985	0.243118	0.513513	0.279613	0.425682	0.704858	-0.129372	0.700226	0.890452
hsa-miR-624-3p	0.206053	0.480287	0.11337	0.358315	0.929094	0.00195782	0.0229117	0.448807	0.116687	0.445729
hsa-miR-624-5p	-0.796583	0.47604	0.247957	0.518004	1.06589	0.00786223	0.0694764	0.589848	0.128782	0.45737
hsa-miR-625-3p	3.08716	0.243383	0.126744	0.373335	-0.0130226	0.934948	0.981747	-0.256406	0.0965879	0.398857
hsa-miR-627-3p	1.95837	-0.0420108	0.766273	0.896747	0.117842	0.398164	0.677426	0.159852	0.238249	0.570887
hsa-miR-627-5p	1.80716	-0.037354	0.787732	0.908356	0.292231	0.0330359	0.161633	0.329585	0.0143782	0.185843
hsa-miR-628-3p	1.55771	-0.0461721	0.759018	0.894761	0.153141	0.297491	0.577708	0.199313	0.165828	0.499205
hsa-miR-628-5p	6.61711	0.112942	0.230562	0.50294	0.0401758	0.669247	0.856082	-0.072766	0.42104	0.742607
hsa-miR-629-3p	-1.73635	-0.388662	0.350766	0.622977	-0.0851334	0.834661	0.941536	0.303528	0.444014	0.759912
hsa-miR-629-5p	3.50472	0.547064	0.0100045	0.109061	0.58555	0.0057617	0.0536519	0.0384858	0.846078	0.936353
hsa-miR-641	3.23383	-0.169105	0.2219	0.494835	-0.0782996	0.566997	0.799484	0.0908054	0.491719	0.782774
hsa-miR-642a-3p	3.54717	0.317348	0.100639	0.334933	-0.122494	0.529687	0.778856	-0.439842	0.0203319	0.210601
hsa-miR-643	-1.26654	0.548587	0.105505	0.342201	0.759734	0.0234367	0.12636	0.211147	0.508895	0.792445
hsa-miR-6500-3p	2.0505	0.113246	0.573396	0.806106	0.395307	0.0466458	0.196046	0.282061	0.14239	0.470091
hsa-miR-6502-5p	0.0625271	-0.787047	0.00307294	0.0566206	-0.381179	0.124473	0.367897	0.405868	0.0967206	0.398857
hsa-miR-6503-3p	0.278501	-0.0432447	0.89558	0.964642	-0.205261	0.541687	0.784449	-0.162016	0.612868	0.856038
hsa-miR-6503-5p	2.49523	-0.230891	0.171721	0.44259	-0.233065	0.166448	0.423954	-0.00217334	0.989226	0.992668
hsa-miR-6505-3p	2.96624	0.185133	0.21504	0.492421	-0.129827	0.389947	0.67136	-0.31496	0.031499	0.249984
hsa-miR-6505-5p	3.27236	0.370279	0.00265326	0.0558472	0.241785	0.0456122	0.194781	-0.128494	0.263339	0.592341
hsa-miR-6508-3p	-2.56517	0.804227	0.045768	0.226517	0.351357	0.384864	0.664997	-0.452869	0.241187	0.570887
hsa-miR-6508-5p	-2.58752	0.382459	0.326934	0.605016	0.237861	0.541329	0.784449	-0.144598	0.699004	0.890452
hsa-miR-6511a-3p	2.16811	0.66781	0.00206538	0.0543711	0.330783	0.121478	0.364813	-0.337028	0.0988329	0.401828
hsa-miR-6511b-3p	1.38407	0.219405	0.26228	0.53318	-0.0293975	0.881175	0.963506	-0.248803	0.189108	0.527124
hsa-miR-6513-3p	0.804064	-0.203065	0.212731	0.492421	-0.136928	0.392474	0.674371	0.0661371	0.669044	0.890452
hsa-miR-6513-5p	-1.8207	-0.183517	0.656277	0.859446	0.226522	0.573474	0.802307	0.410039	0.296865	0.623992
hsa-miR-6514-5p	-0.412926	0.256882	0.385172	0.655322	0.149003	0.615135	0.828471	-0.107879	0.704307	0.890452
hsa-miR-6515-5p	-0.906803	0.279566	0.320794	0.602619	0.581504	0.0346085	0.164573	0.301938	0.256829	0.591875
hsa-miR-651-5p	5.28078	-0.0365614	0.787012	0.908356	-0.216513	0.115332	0.356705	-0.179952	0.171035	0.502388
hsa-miR-6516-3p	0.156924	0.180228	0.519509	0.771114	0.214533	0.433582	0.710458	0.0343057	0.897277	0.958923
hsa-miR-6516-5p	1.58032	-0.0192753	0.917183	0.971844	0.151793	0.404458	0.686785	0.171069	0.334021	0.672215
hsa-miR-652-3p	7.43549	0.39153	0.000141882	0.0153587	0.444023	2.12961e-05	0.000576327	0.0524933	0.573845	0.829673
hsa-miR-652-5p	0.887824	-0.0885484	0.668701	0.863638	-0.0489334	0.810715	0.935388	0.0396151	0.841129	0.93627
hsa-miR-653-3p	2.00305	-0.623495	0.00166301	0.0496608	-0.410816	0.0305053	0.152899	0.212679	0.242951	0.570887
hsa-miR-653-5p	2.91568	-0.270216	0.164687	0.433493	-0.278279	0.151524	0.401191	-0.00806353	0.965283	0.986073
hsa-miR-654-3p	7.66418	-0.229578	0.0493913	0.235016	-0.266872	0.0234918	0.12636	-0.0372941	0.736431	0.902755
hsa-miR-654-5p	1.21969	-0.155593	0.401502	0.673838	-0.278162	0.13653	0.381403	-0.122569	0.491693	0.782774
hsa-miR-655-3p	2.18491	-0.386772	0.00893267	0.10711	-0.186479	0.187408	0.45334	0.200293	0.146339	0.476427
hsa-miR-656-3p	3.12652	-0.197865	0.159691	0.429511	-0.0968518	0.485047	0.745126	0.101014	0.45084	0.761266
hsa-miR-659-5p	-0.910374	-0.195258	0.471225	0.736608	-0.183919	0.497143	0.755716	0.0113384	0.965213	0.986073
hsa-miR-660-3p	1.81542	-0.321801	0.0439525	0.221296	-0.157033	0.309351	0.584929	0.164768	0.272769	0.603498
hsa-miR-660-5p	7.84964	-0.242668	0.0285634	0.175271	0.0214827	0.842736	0.944628	0.26415	0.013487	0.182496
hsa-miR-664a-3p	4.75086	0.079536	0.451196	0.721774	0.138174	0.191845	0.462779	0.058638	0.562729	0.826793
hsa-miR-664a-5p	5.50515	0.260368	0.0238185	0.158682	0.179147	0.117205	0.358657	-0.081221	0.455842	0.761266
hsa-miR-664b-3p	1.22315	-0.165707	0.384632	0.655322	-0.0963225	0.605029	0.822536	0.0693849	0.701339	0.890452
hsa-miR-664b-5p	-0.912948	-0.0377458	0.903199	0.966287	-0.0479588	0.876049	0.959113	-0.010213	0.972567	0.986073
hsa-miR-665	1.76531	-0.378059	0.0587856	0.253275	-0.519203	0.010729	0.0827871	-0.141145	0.458699	0.761266
hsa-miR-668-3p	-1.30631	-0.0792137	0.809777	0.920298	-0.490222	0.149203	0.39968	-0.411008	0.202302	0.540923
hsa-miR-671-3p	4.80482	0.033554	0.695917	0.874693	-0.311805	0.00061506	0.00918348	-0.345359	9.25086e-05	0.0195261
hsa-miR-671-5p	5.05246	0.575693	0.00028321	0.0191015	0.371445	0.0163758	0.0998693	-0.204249	0.161948	0.492093
hsa-miR-6716-3p	1.32758	0.212821	0.189249	0.464277	-0.111226	0.497411	0.755716	-0.324047	0.0411756	0.283834
hsa-miR-6724-5p	-1.3813	0.721473	0.0994584	0.333841	0.408411	0.352906	0.634059	-0.313062	0.455807	0.761266
hsa-miR-6733-3p	-0.860515	-0.0357826	0.90963	0.968558	-0.209768	0.51006	0.763024	-0.173985	0.568062	0.826793
hsa-miR-6733-5p	-1.21749	0.250367	0.488387	0.748572	0.684373	0.0513619	0.208327	0.434005	0.204562	0.540923
hsa-miR-6737-3p	-1.33438	0.29338	0.346025	0.621697	-0.127076	0.686437	0.866255	-0.420456	0.164853	0.499171
hsa-miR-6739-3p	-1.68909	0.180318	0.62957	0.843553	0.345188	0.350913	0.633106	0.16487	0.644336	0.880568
hsa-miR-6741-3p	-0.180871	0.117721	0.627829	0.843553	-0.312667	0.211671	0.470879	-0.430387	0.0721832	0.356358
hsa-miR-6747-3p	0.763269	0.102977	0.713642	0.882905	0.0135938	0.961371	0.98442	-0.0893835	0.740478	0.903175
hsa-miR-675-3p	3.54602	0.045397	0.73771	0.886071	0.0340146	0.801332	0.92874	-0.0113824	0.930285	0.97298
hsa-miR-675-5p	-0.0853348	0.187652	0.448794	0.721774	0.136514	0.577629	0.802932	-0.0511381	0.828861	0.933488
hsa-miR-6758-3p	-2.80756	0.123742	0.760947	0.894761	0.499882	0.215856	0.472048	0.37614	0.334685	0.672215
hsa-miR-6761-3p	-0.296226	0.515725	0.135641	0.387673	0.26813	0.434807	0.710458	-0.247595	0.45312	0.761266
hsa-miR-6761-5p	-0.692699	-0.181669	0.54451	0.792513	-0.311002	0.301161	0.582154	-0.129333	0.65349	0.88257
hsa-miR-6762-3p	-1.07401	-0.156206	0.675917	0.867176	-0.303222	0.42106	0.69988	-0.147016	0.683359	0.890452
hsa-miR-676-3p	5.62407	0.0220833	0.85146	0.941169	-0.293985	0.0159014	0.0998693	-0.316068	0.00706943	0.127066
hsa-miR-6764-3p	-2.66728	-0.0444022	0.910706	0.968558	-0.213946	0.59224	0.814667	-0.169543	0.657523	0.88257
hsa-miR-6764-5p	-1.64931	0.546878	0.216948	0.493222	0.229504	0.608822	0.825101	-0.317374	0.458341	0.761266
hsa-miR-676-5p	1.33383	-0.144939	0.367845	0.640784	-0.390292	0.0191229	0.10895	-0.245353	0.118068	0.446492
hsa-miR-6769b-3p	-1.88745	-0.0661553	0.862763	0.945265	-0.487909	0.215018	0.471407	-0.421753	0.259369	0.591875
hsa-miR-6770-5p	-1.66648	0.385243	0.219829	0.494835	-0.108531	0.734335	0.896451	-0.493774	0.107687	0.42111
hsa-miR-6777-3p	-1.67559	-0.441783	0.279243	0.554208	-0.680259	0.102648	0.337068	-0.238476	0.545172	0.813999
hsa-miR-6780a-3p	-2.42823	0.00142128	0.997045	0.998198	-0.0914815	0.812253	0.935388	-0.0929028	0.801592	0.924786
hsa-miR-6784-3p	-2.20706	-0.0677602	0.848099	0.940524	-0.715865	0.0548425	0.214891	-0.648105	0.0652838	0.338895
hsa-miR-6786-3p	-2.20884	0.302476	0.350062	0.622977	-0.445198	0.186845	0.453242	-0.747674	0.0206935	0.210601
hsa-miR-6791-3p	-2.12281	0.354009	0.358536	0.631082	-0.2716	0.491112	0.750093	-0.625609	0.0981124	0.40078
hsa-miR-6803-3p	-2.14427	0.702383	0.0791173	0.295326	-0.138376	0.736913	0.896451	-0.840759	0.0334213	0.252234
hsa-miR-6809-3p	-2.79654	-0.179851	0.695631	0.874693	-0.218681	0.632896	0.840246	-0.0388297	0.929797	0.97298
hsa-miR-6811-5p	0.348724	-0.431085	0.19801	0.476323	0.193554	0.529995	0.778856	0.62464	0.0463916	0.297593
hsa-miR-6812-3p	-2.24064	0.756004	0.104328	0.340934	0.206235	0.662878	0.853659	-0.549769	0.22329	0.559434
hsa-miR-6815-3p	-0.721729	-0.102652	0.718895	0.883879	-0.52457	0.0779252	0.280185	-0.421919	0.133141	0.45737
hsa-miR-6818-3p	-1.59692	0.774657	0.0176543	0.136644	0.21415	0.517391	0.764609	-0.560507	0.0763724	0.366512
hsa-miR-6818-5p	-2.18165	-0.357169	0.34779	0.622977	-0.313384	0.408406	0.692132	0.0437847	0.904247	0.961389
hsa-miR-6827-3p	-1.87991	0.499039	0.217231	0.493222	0.0553484	0.892239	0.96827	-0.443691	0.257294	0.591875
hsa-miR-6833-3p	-1.3818	-0.0824358	0.845471	0.939895	0.131288	0.753547	0.90635	0.213724	0.597429	0.852345
hsa-miR-6838-5p	-2.54321	0.474492	0.242078	0.513513	0.537636	0.181879	0.447854	0.0631442	0.870113	0.949015
hsa-miR-6842-3p	-0.428178	-0.456784	0.0747956	0.29177	-0.242649	0.32515	0.600732	0.214135	0.373487	0.69838
hsa-miR-6853-3p	-1.95838	-0.0721049	0.844836	0.939895	-0.202942	0.583339	0.809569	-0.130837	0.712391	0.892453
hsa-miR-6864-5p	-2.33009	0.0933153	0.814365	0.924299	0.681374	0.079559	0.281217	0.588059	0.121117	0.451818
hsa-miR-6866-3p	0.451302	0.728564	0.00391332	0.0639423	0.392377	0.119401	0.362278	-0.336187	0.159942	0.492093
hsa-miR-6866-5p	-0.875165	-0.19232	0.573156	0.806106	-0.356279	0.306714	0.583768	-0.163959	0.620466	0.862478
hsa-miR-6868-3p	-2.10233	0.208633	0.652089	0.85822	0.184113	0.689313	0.866394	-0.0245195	0.955911	0.984279
hsa-miR-6873-3p	-1.48338	0.689195	0.0730258	0.288397	0.527759	0.168064	0.426787	-0.161437	0.658584	0.88257
hsa-miR-6874-3p	-0.943861	0.343429	0.251599	0.522505	-0.0590888	0.845066	0.944628	-0.402518	0.166351	0.499205
hsa-miR-6882-5p	-0.292116	0.270391	0.259579	0.532359	0.328877	0.165573	0.422969	0.0584858	0.797481	0.924786
hsa-miR-6883-3p	-0.773213	0.0989783	0.773046	0.90102	0.143948	0.673306	0.857965	0.0449695	0.891267	0.954063
hsa-miR-6888-3p	-0.776811	0.372039	0.221489	0.494835	0.375944	0.212059	0.470879	0.00390573	0.989229	0.992668
hsa-miR-6895-3p	-1.40537	0.25658	0.49864	0.758188	0.0211797	0.956101	0.98442	-0.235401	0.521878	0.797486
hsa-miR-708-3p	3.14641	-0.184108	0.224037	0.496789	-0.224841	0.137718	0.382256	-0.0407326	0.778141	0.915451
hsa-miR-708-5p	6.91151	-0.0523181	0.669933	0.863638	-0.125988	0.307778	0.584509	-0.0736698	0.533385	0.803324
hsa-miR-7-1-3p	5.01227	0.044201	0.661342	0.863638	0.0166091	0.869517	0.956188	-0.0275918	0.776281	0.915321
hsa-miR-7151-3p	2.17996	0.418616	0.0296028	0.175271	0.445242	0.0202489	0.113133	0.0266262	0.883023	0.953169
hsa-miR-7151-5p	0.676872	0.518121	0.0616133	0.260419	0.473574	0.086872	0.298536	-0.0445464	0.865405	0.94746
hsa-miR-7160-3p	-0.0948244	0.1945	0.453789	0.721774	0.538858	0.0332775	0.161901	0.344358	0.161758	0.492093
hsa-miR-744-3p	3.54393	-0.0586144	0.527604	0.77625	-0.116632	0.211642	0.470879	-0.0580178	0.515848	0.795301
hsa-miR-744-5p	6.04035	0.22234	0.175677	0.446149	-0.00221545	0.989232	0.994977	-0.224556	0.156655	0.491534
hsa-miR-758-3p	2.13362	-0.261946	0.146737	0.405988	-0.268455	0.133325	0.377319	-0.0065085	0.96968	0.986073
hsa-miR-758-5p	-2.53789	-0.637774	0.0804638	0.299063	-0.0163836	0.96262	0.98442	0.621391	0.0724239	0.356358
hsa-miR-7-5p	6.45184	-0.0178851	0.876326	0.94981	0.225576	0.0521647	0.209516	0.243461	0.0302431	0.249434
hsa-miR-760	1.52182	0.550457	0.00762027	0.0984948	0.0128244	0.950312	0.984401	-0.537633	0.00750089	0.127066
hsa-miR-766-3p	-0.424123	0.35043	0.227684	0.500442	0.0949359	0.745116	0.902476	-0.255495	0.361683	0.696839
hsa-miR-766-5p	-1.39306	0.766431	0.0414301	0.214806	0.288329	0.447725	0.71935	-0.478103	0.187108	0.527124
hsa-miR-769-3p	3.25379	0.277378	0.00929127	0.108733	0.132753	0.204476	0.467221	-0.144625	0.150836	0.483793
hsa-miR-769-5p	5.63031	0.00903392	0.941266	0.979509	0.0514717	0.674931	0.857965	0.0424378	0.719015	0.89382
hsa-miR-7704	3.22668	0.0625727	0.67752	0.867801	0.00479177	0.974576	0.989117	-0.057781	0.689559	0.890452
hsa-miR-7705	-1.1166	-0.224698	0.444807	0.718326	-0.747955	0.0161009	0.0998693	-0.523257	0.0720372	0.356358
hsa-miR-7706	3.6679	0.0535418	0.688916	0.873876	0.0335177	0.801678	0.92874	-0.0200241	0.876067	0.950092
hsa-miR-7976	-1.58307	-0.0562694	0.892374	0.962386	0.188251	0.645764	0.844761	0.24452	0.538212	0.807785
hsa-miR-7977	5.66858	0.0619328	0.634834	0.846164	-0.0868496	0.508141	0.762653	-0.148782	0.238849	0.570887
hsa-miR-873-3p	-1.4463	-0.0667752	0.874079	0.948562	-0.027364	0.947932	0.984401	0.0394111	0.922282	0.969384
hsa-miR-873-5p	0.752672	-0.445126	0.0835836	0.306709	-0.471241	0.065638	0.250408	-0.0261153	0.914617	0.963574
hsa-miR-874-3p	5.39533	0.234108	0.0903123	0.320905	0.28394	0.0409345	0.180864	0.0498319	0.704519	0.890452
hsa-miR-874-5p	4.89973	0.0935628	0.451112	0.721774	0.0594186	0.632285	0.840246	-0.0341442	0.774582	0.915321
hsa-miR-876-3p	-1.95868	-0.740929	0.0577755	0.250362	-0.982566	0.0142574	0.0954173	-0.241637	0.517956	0.795301
hsa-miR-877-3p	-2.10329	0.1631	0.643327	0.851867	-0.991462	0.00975633	0.0768615	-1.15456	0.00150604	0.0651931
hsa-miR-877-5p	0.625824	0.37652	0.0963905	0.331247	0.158215	0.484795	0.745126	-0.218305	0.314848	0.653656
hsa-miR-885-5p	-1.39598	1.29139	0.00345385	0.0610415	0.484522	0.279117	0.556948	-0.806865	0.0580362	0.324254
hsa-miR-887-3p	6.01961	0.0500902	0.639799	0.849217	0.00201205	0.985026	0.994977	-0.0480781	0.640769	0.880568
hsa-miR-887-5p	0.856556	0.663477	0.0113787	0.112731	0.628617	0.0153195	0.0990963	-0.0348602	0.886623	0.953583
hsa-miR-888-5p	-0.993058	-0.615974	0.179101	0.450876	-0.203595	0.644015	0.843748	0.412379	0.340003	0.675327
hsa-miR-889-3p	2.14637	-0.206312	0.215505	0.492421	-0.130182	0.427905	0.707186	0.0761304	0.630939	0.87144
hsa-miR-891a-5p	-2.758	-1.11303	0.00811279	0.101821	-0.221856	0.577591	0.802932	0.891172	0.0243697	0.224043
hsa-miR-892a	-2.42753	-0.916987	0.0781248	0.294157	-0.664888	0.195823	0.463705	0.2521	0.609137	0.855213
hsa-miR-92a-1-5p	1.75744	-0.310777	0.265741	0.53769	0.0895128	0.738659	0.896451	0.400289	0.130981	0.45737
hsa-miR-92a-3p	12.0582	0.560297	0.0245476	0.161047	0.426546	0.0859598	0.297765	-0.133751	0.570343	0.828719
hsa-miR-92b-3p	8.46584	-0.144511	0.301332	0.578611	-0.35189	0.0143236	0.0954173	-0.207379	0.126203	0.454778
hsa-miR-92b-5p	-0.0979502	-0.205582	0.362518	0.634223	-0.555429	0.0188461	0.108678	-0.349848	0.114441	0.440472
hsa-miR-93-3p	4.31363	0.0977665	0.354395	0.626339	0.228268	0.0323058	0.158959	0.130501	0.198832	0.540923
hsa-miR-935	0.196744	-0.150397	0.587031	0.815297	-0.0583828	0.829424	0.94139	0.092014	0.72681	0.897914
hsa-miR-93-5p	10.7216	0.320039	0.0109535	0.112731	0.680715	5.06255e-07	3.96612e-05	0.360675	0.00306764	0.085696
hsa-miR-937-3p	-2.53065	-0.622159	0.126586	0.373335	-0.450424	0.264569	0.53964	0.171735	0.657503	0.88257
hsa-miR-9-3p	1.03689	-0.614734	0.001519	0.0469804	-0.468514	0.0124076	0.0881393	0.146219	0.410782	0.731969
hsa-miR-940	-1.64518	0.219939	0.567253	0.800148	0.188727	0.621393	0.834305	-0.0312116	0.932426	0.974002
hsa-miR-941	5.90632	0.227513	0.0768058	0.293013	0.122985	0.336424	0.614649	-0.104528	0.394122	0.720632
hsa-miR-942-5p	2.24777	0.592991	0.0127445	0.117649	0.842608	0.000446137	0.00715471	0.249617	0.261774	0.591875
hsa-miR-944	-2.61137	-1.2011	0.00233242	0.0545912	-0.184977	0.612209	0.826641	1.01613	0.00593411	0.123195
hsa-miR-95-3p	7.79909	0.167366	0.123707	0.370396	0.125567	0.247666	0.519319	-0.0417987	0.687086	0.890452
hsa-miR-95-5p	0.00525349	0.0582092	0.819489	0.925264	0.101279	0.688203	0.866255	0.0430698	0.859819	0.944003
hsa-miR-9-5p	8.02836	-0.256671	0.0361828	0.202157	-0.298021	0.0159585	0.0998693	-0.0413501	0.721455	0.89382
hsa-miR-96-5p	-1.13493	1.38226	0.00141068	0.0469804	2.20573	4.34334e-07	3.76133e-05	0.823473	0.0374368	0.26574
hsa-miR-98-3p	3.77688	-0.290676	0.0147774	0.127972	-0.121788	0.292515	0.573118	0.168888	0.132774	0.45737
hsa-miR-98-5p	11.089	-0.0310377	0.673058	0.865135	-0.10642	0.152857	0.401191	-0.0753822	0.289368	0.62131
hsa-miR-99a-3p	6.70556	0.0053827	0.966957	0.985159	0.0570777	0.660822	0.853659	0.051695	0.679274	0.890452
hsa-miR-99a-5p	7.93069	-0.362787	0.00571482	0.082484	-0.332015	0.0111732	0.0843263	0.0307724	0.801631	0.924786
hsa-miR-99b-3p	6.72302	0.255575	0.000702362	0.0337914	0.15064	0.0403842	0.180272	-0.104935	0.13362	0.45737
hsa-miR-99b-5p	9.90484	-0.387693	0.00996435	0.109061	-0.306218	0.0400742	0.179815	0.0814759	0.563564	0.826793

## Sheet: Top 1017 miRNA-mRNA pairs
mirna ID	Ensembl gene ID	gene symbol	Pearson R	P-value	FDR Pearson R	AveExpr_miRNA	AveExpr_mRNA	LogFC_1_0_miRNA	FDR_1_0_miRNA	LogFC_2_0_miRNA	FDR_2_0_miRNA	LogFC_2_1_miRNA	FDR_2_1_miRNA	LogFC_2_0_mRNA	FDR_2_0_mRNA	LogFC_1_0_mRNA	FDR_1_0_mRNA	LogFC_2_1_mRNA	FDR_2_1_mRNA	validated	predicted
hsa-let-7c-3p	ENSG00000010244	ZNF207	-0.416781	0.000833979	0.0278973	4.53481	6.9724	-0.201972	0.218674	-0.371816	0.0062123	-0.169844	0.366512	0.202848	0.000160619	0.080186	0.202676	0.122662	0.0728226	0	1			FDR	False discovery rate adjusted
hsa-let-7c-3p	ENSG00000010818	HIVEP2	-0.449057	0.000283336	0.0147765	4.53481	6.5429	-0.201972	0.218674	-0.371816	0.0062123	-0.169844	0.366512	0.393438	0.000224604	0.0411899	0.788951	0.352248	0.00608642	0	1			Ave Expr	log2 counts per milion
hsa-let-7c-3p	ENSG00000059758	CDK17	-0.542276	6.35827e-06	0.00118888	4.53481	5.3156	-0.201972	0.218674	-0.371816	0.0062123	-0.169844	0.366512	0.608721	5.02392e-09	0.184352	0.080172	0.424368	0.00014651	0	1			logFC	log2 fold change
hsa-let-7c-3p	ENSG00000069667	RORA	-0.439461	0.000394994	0.0180205	4.53481	6.65099	-0.201972	0.218674	-0.371816	0.0062123	-0.169844	0.366512	0.435802	3.20162e-06	0.294764	0.00480405	0.141037	0.286818	0	1			1_0	parAF vs nonAF
hsa-let-7c-3p	ENSG00000071073	MGAT4A	-0.415771	0.00086119	0.0284187	4.53481	5.80518	-0.201972	0.218674	-0.371816	0.0062123	-0.169844	0.366512	0.306533	5.48166e-05	0.197201	0.023785	0.109332	0.337132	0	1			2_0	perAF vs nonAF
hsa-let-7c-3p	ENSG00000083168	KAT6A	-0.421427	0.000718613	0.0256096	4.53481	6.6995	-0.201972	0.218674	-0.371816	0.0062123	-0.169844	0.366512	0.223204	0.000261866	0.126139	0.0734249	0.0970655	0.277871	0	1			2_1	perAF vs parAF
hsa-let-7c-3p	ENSG00000095564	BTAF1	-0.481346	8.59751e-05	0.00706673	4.53481	6.11147	-0.201972	0.218674	-0.371816	0.0062123	-0.169844	0.366512	0.275257	0.000508548	0.145393	0.113806	0.129864	0.258208	0	1
hsa-let-7c-3p	ENSG00000100647	SUSD6	-0.426049	0.00061836	0.0234743	4.53481	6.02352	-0.201972	0.218674	-0.371816	0.0062123	-0.169844	0.366512	0.414741	0.000191253	0.127486	0.344107	0.287255	0.0369314	0	1
hsa-let-7c-3p	ENSG00000100906	NFKBIA	-0.402783	0.00128975	0.0357364	4.53481	6.8962	-0.201972	0.218674	-0.371816	0.0062123	-0.169844	0.366512	0.901789	0.00108029	0.560019	0.0796693	0.34177	0.448499	0	1
hsa-let-7c-3p	ENSG00000102786	INTS6	-0.499172	4.2219e-05	0.00443159	4.53481	6.09609	-0.201972	0.218674	-0.371816	0.0062123	-0.169844	0.366512	0.284932	0.000301763	0.0471512	0.656854	0.237781	0.0124195	0	1
hsa-let-7c-3p	ENSG00000102804	TSC22D1	-0.405911	0.00117191	0.033839	4.53481	7.72155	-0.201972	0.218674	-0.371816	0.0062123	-0.169844	0.366512	0.569691	7.51691e-06	0.4113	0.00411447	0.158391	0.424724	0	1
hsa-let-7c-3p	ENSG00000105656	ELL	-0.428433	0.000571773	0.0224583	4.53481	3.86294	-0.201972	0.218674	-0.371816	0.0062123	-0.169844	0.366512	0.430596	0.000284987	0.170681	0.221711	0.259915	0.0903509	0	1
hsa-let-7c-3p	ENSG00000107372	ZFAND5	-0.414537	0.000895508	0.029052	4.53481	7.9793	-0.201972	0.218674	-0.371816	0.0062123	-0.169844	0.366512	0.68336	5.88687e-05	0.457054	0.0195203	0.226306	0.391699	0	1
hsa-let-7c-3p	ENSG00000113161	HMGCR	-0.414337	0.000901159	0.0291527	4.53481	4.24668	-0.201972	0.218674	-0.371816	0.0062123	-0.169844	0.366512	0.391846	0.00214893	0.0689971	0.694693	0.322848	0.0431508	0	1
hsa-let-7c-3p	ENSG00000119138	KLF9	-0.428738	0.000566056	0.0223118	4.53481	7.37549	-0.201972	0.218674	-0.371816	0.0062123	-0.169844	0.366512	0.820879	1.77686e-06	0.663557	0.00055965	0.157322	0.606634	0	1
hsa-let-7c-3p	ENSG00000122257	RBBP6	-0.513164	2.34835e-05	0.00298011	4.53481	6.01627	-0.201972	0.218674	-0.371816	0.0062123	-0.169844	0.366512	0.119503	0.0507531	0.0823466	0.242048	0.0371562	0.783264	0	1
hsa-let-7c-3p	ENSG00000128594	LRRC4	-0.419521	0.000764067	0.0265172	4.53481	3.05032	-0.201972	0.218674	-0.371816	0.0062123	-0.169844	0.366512	0.381253	0.0178043	0.13497	0.507294	0.246283	0.291927	0	1
hsa-let-7c-3p	ENSG00000136826	KLF4	-0.45492	0.000230165	0.0130352	4.53481	6.31312	-0.201972	0.218674	-0.371816	0.0062123	-0.169844	0.366512	1.38579	2.52274e-06	1.05904	0.0012742	0.326752	0.491981	0	1
hsa-let-7c-3p	ENSG00000136848	DAB2IP	-0.437927	0.000416149	0.0186155	4.53481	6.20957	-0.201972	0.218674	-0.371816	0.0062123	-0.169844	0.366512	0.347856	7.71207e-05	0.328148	0.00125627	0.0197081	0.939021	0	1
hsa-let-7c-3p	ENSG00000141867	BRD4	-0.401686	0.00133352	0.0363886	4.53481	7.11789	-0.201972	0.218674	-0.371816	0.0062123	-0.169844	0.366512	0.141694	0.00155159	0.0625281	0.239385	0.0791663	0.209293	0	1
hsa-let-7c-3p	ENSG00000158321	AUTS2	-0.445	0.000326454	0.0160534	4.53481	5.28376	-0.201972	0.218674	-0.371816	0.0062123	-0.169844	0.366512	0.265374	0.00225612	0.22242	0.0274388	0.042954	0.841679	0	1
hsa-let-7c-3p	ENSG00000162613	FUBP1	-0.406902	0.00113666	0.0332506	4.53481	6.43541	-0.201972	0.218674	-0.371816	0.0062123	-0.169844	0.366512	0.207903	0.00037615	0.0665429	0.349559	0.14136	0.0547058	0	1
hsa-let-7c-3p	ENSG00000163625	WDFY3	-0.47219	0.000122043	0.00882499	4.53481	7.31865	-0.201972	0.218674	-0.371816	0.0062123	-0.169844	0.366512	0.118909	0.0142768	0.0503537	0.394937	0.0685552	0.350406	0	1
hsa-let-7c-3p	ENSG00000171988	JMJD1C	-0.428023	0.000579558	0.0226354	4.53481	7.65181	-0.201972	0.218674	-0.371816	0.0062123	-0.169844	0.366512	0.424484	7.71004e-06	0.0873169	0.450393	0.337167	0.00224082	0	1
hsa-let-7c-3p	ENSG00000172432	GTPBP2	-0.473778	0.00011493	0.0084996	4.53481	4.81628	-0.201972	0.218674	-0.371816	0.0062123	-0.169844	0.366512	0.232064	0.000330565	0.166784	0.0256644	0.0652798	0.578091	0	1
hsa-let-7c-3p	ENSG00000178726	THBD	-0.417676	0.000810549	0.0274371	4.53481	6.19911	-0.201972	0.218674	-0.371816	0.0062123	-0.169844	0.366512	1.36313	3.23806e-07	0.338244	0.249853	1.02488	0.000632726	0	1
hsa-let-7c-3p	ENSG00000185619	PCGF3	-0.43948	0.000394734	0.0180134	4.53481	5.25325	-0.201972	0.218674	-0.371816	0.0062123	-0.169844	0.366512	0.0994445	0.188546	0.106073	0.200035	-0.00662888	0.979003	1	0
hsa-let-7c-3p	ENSG00000188215	DCUN1D3	-0.428024	0.000579538	0.0226352	4.53481	4.97902	-0.201972	0.218674	-0.371816	0.0062123	-0.169844	0.366512	0.630504	0.00256775	0.163536	0.546645	0.466968	0.0838341	0	1
hsa-let-7c-3p	ENSG00000198742	SMURF1	-0.557099	3.11523e-06	0.000698771	4.53481	5.00486	-0.201972	0.218674	-0.371816	0.0062123	-0.169844	0.366512	0.257179	0.000704991	0.104382	0.247276	0.152796	0.132799	0	1
hsa-miR-106a-5p	ENSG00000011114	BTBD7	-0.430865	0.000527548	0.0213912	5.47406	5.9331	0.333706	0.293013	0.684838	0.00698427	0.351132	0.309809	-0.100901	0.0234321	-0.0208307	0.734183	-0.0800702	0.188091	1	0
hsa-miR-106a-5p	ENSG00000121903	ZSCAN20	-0.407411	0.00111893	0.0329463	5.47406	2.71954	0.333706	0.293013	0.684838	0.00698427	0.351132	0.309809	-0.27926	0.0396606	0.0582925	0.755881	-0.337552	0.0425112	0	1
hsa-miR-106a-5p	ENSG00000131791	PRKAB2	-0.419953	0.000753548	0.0263071	5.47406	5.98528	0.333706	0.293013	0.684838	0.00698427	0.351132	0.309809	-0.545278	0.000153283	0.0368807	0.863924	-0.582159	0.00076523	1	0
hsa-miR-106a-5p	ENSG00000139160	ETFBKMT	-0.400789	0.00137029	0.0369427	5.47406	3.04892	0.333706	0.293013	0.684838	0.00698427	0.351132	0.309809	-0.303294	0.000158321	-0.131349	0.159055	-0.171945	0.103128	1	0
hsa-miR-106a-5p	ENSG00000139977	NAA30	-0.465725	0.000155374	0.0102429	5.47406	5.3595	0.333706	0.293013	0.684838	0.00698427	0.351132	0.309809	-0.173614	0.00795238	-0.0303484	0.740085	-0.143266	0.0905644	1	1
hsa-miR-106a-5p	ENSG00000275111	ZNF2	-0.422164	0.000701706	0.0252657	5.47406	2.57078	0.333706	0.293013	0.684838	0.00698427	0.351132	0.309809	-0.420302	3.13957e-05	-0.173546	0.1326	-0.246756	0.0491496	0	1
hsa-miR-106b-3p	ENSG00000177946	CENPBD1	-0.402234	0.0013115	0.0360557	8.23455	2.53161	0.387281	0.124702	0.701376	0.000576327	0.314095	0.262976	-0.357066	0.000183356	-0.192558	0.0796326	-0.164508	0.22742	0	1
hsa-miR-106b-3p	ENSG00000185670	ZBTB3	-0.408407	0.00108495	0.0323926	8.23455	2.93576	0.387281	0.124702	0.701376	0.000576327	0.314095	0.262976	-0.539172	3.06954e-07	-0.149488	0.191332	-0.389684	0.000969622	0	1
hsa-miR-106b-5p	ENSG00000004766	VPS50	-0.447957	0.000294482	0.0151182	9.09097	4.79304	0.152175	0.617112	0.767133	0.000260858	0.614959	0.0195261	-0.120243	0.020103	-0.0294928	0.669962	-0.0907503	0.205707	1	0
hsa-miR-106b-5p	ENSG00000005469	CROT	-0.487283	6.81387e-05	0.00606818	9.09097	3.44315	0.152175	0.617112	0.767133	0.000260858	0.614959	0.0195261	-0.303572	5.17272e-05	-0.163102	0.0563731	-0.14047	0.169431	1	1
hsa-miR-106b-5p	ENSG00000011114	BTBD7	-0.503114	3.58811e-05	0.00397828	9.09097	5.9331	0.152175	0.617112	0.767133	0.000260858	0.614959	0.0195261	-0.100901	0.0234321	-0.0208307	0.734183	-0.0800702	0.188091	1	1
hsa-miR-106b-5p	ENSG00000048649	RSF1	-0.408706	0.00107494	0.0322173	9.09097	6.41839	0.152175	0.617112	0.767133	0.000260858	0.614959	0.0195261	-0.066279	0.0898483	0.0383817	0.408249	-0.104661	0.0220018	1	0
hsa-miR-106b-5p	ENSG00000054965	FAM168A	-0.472367	0.000121229	0.00878914	9.09097	6.5668	0.152175	0.617112	0.767133	0.000260858	0.614959	0.0195261	-0.0423893	0.573255	0.112171	0.124697	-0.15456	0.0503354	1	0
hsa-miR-106b-5p	ENSG00000104290	FZD3	-0.426889	0.000601566	0.0231101	9.09097	3.63434	0.152175	0.617112	0.767133	0.000260858	0.614959	0.0195261	-0.118985	0.265833	0.0391818	0.779845	-0.158167	0.26832	1	1
hsa-miR-106b-5p	ENSG00000106261	ZKSCAN1	-0.47914	9.36319e-05	0.00745534	9.09097	6.67767	0.152175	0.617112	0.767133	0.000260858	0.614959	0.0195261	-0.148334	0.000304811	-0.0350862	0.503604	-0.113248	0.0239329	1	0
hsa-miR-106b-5p	ENSG00000113300	CNOT6	-0.44399	0.000338078	0.0164053	9.09097	5.31282	0.152175	0.617112	0.767133	0.000260858	0.614959	0.0195261	-0.142065	0.00514673	-0.0802028	0.177218	-0.0618624	0.460639	1	1
hsa-miR-106b-5p	ENSG00000120029	ARMH3	-0.471598	0.000124799	0.00895225	9.09097	5.88978	0.152175	0.617112	0.767133	0.000260858	0.614959	0.0195261	-0.180998	0.0111425	-0.0928736	0.27125	-0.0881242	0.445774	1	1
hsa-miR-106b-5p	ENSG00000125863	MKKS	-0.416794	0.000833639	0.0278897	9.09097	4.56719	0.152175	0.617112	0.767133	0.000260858	0.614959	0.0195261	-0.244572	0.00679184	-0.0944283	0.395541	-0.150144	0.251049	1	0
hsa-miR-106b-5p	ENSG00000126775	ATG14	-0.407776	0.00110637	0.0327353	9.09097	5.00552	0.152175	0.617112	0.767133	0.000260858	0.614959	0.0195261	-0.0668936	0.377393	0.130163	0.094331	-0.197057	0.0153718	1	1
hsa-miR-106b-5p	ENSG00000139977	NAA30	-0.541689	6.53576e-06	0.00121368	9.09097	5.3595	0.152175	0.617112	0.767133	0.000260858	0.614959	0.0195261	-0.173614	0.00795238	-0.0303484	0.740085	-0.143266	0.0905644	1	1
hsa-miR-106b-5p	ENSG00000141646	SMAD4	-0.410986	0.00100124	0.0309578	9.09097	6.23185	0.152175	0.617112	0.767133	0.000260858	0.614959	0.0195261	-0.104501	0.0206684	-0.0437903	0.430686	-0.0607111	0.383482	1	0
hsa-miR-106b-5p	ENSG00000151458	ANKRD50	-0.403874	0.0012475	0.0350682	9.09097	5.92785	0.152175	0.617112	0.767133	0.000260858	0.614959	0.0195261	-0.335822	0.00177392	-0.0850475	0.541024	-0.250774	0.0674559	1	1
hsa-miR-106b-5p	ENSG00000157429	ZNF19	-0.488172	6.57829e-05	0.00592984	9.09097	1.7601	0.152175	0.617112	0.767133	0.000260858	0.614959	0.0195261	-0.584389	1.73327e-05	-0.192553	0.219796	-0.391837	0.0160321	1	0
hsa-miR-106b-5p	ENSG00000161048	NAPEPLD	-0.431614	0.000514567	0.0210721	9.09097	4.03373	0.152175	0.617112	0.767133	0.000260858	0.614959	0.0195261	-0.368707	5.61585e-06	-0.223084	0.0145904	-0.145623	0.181974	1	1
hsa-miR-106b-5p	ENSG00000163125	RPRD2	-0.443894	0.000339201	0.0164362	9.09097	6.69863	0.152175	0.617112	0.767133	0.000260858	0.614959	0.0195261	-0.19547	0.000122632	-0.0507568	0.419101	-0.144714	0.0182937	1	0
hsa-miR-106b-5p	ENSG00000165416	SUGT1	-0.406812	0.00113981	0.0333067	9.09097	6.68961	0.152175	0.617112	0.767133	0.000260858	0.614959	0.0195261	-0.0965983	0.105169	-0.0054633	0.954089	-0.091135	0.27404	0	1
hsa-miR-106b-5p	ENSG00000167081	PBX3	-0.490142	6.08278e-05	0.00562526	9.09097	6.21227	0.152175	0.617112	0.767133	0.000260858	0.614959	0.0195261	-0.199636	0.00836723	-0.13128	0.133653	-0.0683555	0.633697	1	1
hsa-miR-106b-5p	ENSG00000171033	PKIA	-0.490838	5.91608e-05	0.0055258	9.09097	6.7578	0.152175	0.617112	0.767133	0.000260858	0.614959	0.0195261	-0.249901	0.0850492	-0.00591167	0.980414	-0.243989	0.216293	1	0
hsa-miR-106b-5p	ENSG00000176532	PRR15	-0.451396	0.000260911	0.0140738	9.09097	0.702312	0.152175	0.617112	0.767133	0.000260858	0.614959	0.0195261	-2.38764	9.77426e-07	-0.94449	0.0746635	-1.44315	0.0125846	1	1
hsa-miR-106b-5p	ENSG00000179476	C14orf28	-0.532313	1.00798e-05	0.00165878	9.09097	3.54002	0.152175	0.617112	0.767133	0.000260858	0.614959	0.0195261	-0.322254	0.00203159	-0.0609728	0.667399	-0.261281	0.0470038	1	1
hsa-miR-106b-5p	ENSG00000186130	ZBTB6	-0.505613	3.23311e-05	0.00370894	9.09097	4.1504	0.152175	0.617112	0.767133	0.000260858	0.614959	0.0195261	-0.272844	4.6338e-05	-0.140024	0.0663976	-0.13282	0.135137	1	0
hsa-miR-106b-5p	ENSG00000197062	ZSCAN26	-0.451632	0.000258739	0.0140044	9.09097	3.70393	0.152175	0.617112	0.767133	0.000260858	0.614959	0.0195261	-0.221263	0.00232615	0.00902983	0.939461	-0.230293	0.00901596	1	0
hsa-miR-106b-5p	ENSG00000198948	MFAP3L	-0.485065	7.43586e-05	0.00642624	9.09097	3.34024	0.152175	0.617112	0.767133	0.000260858	0.614959	0.0195261	-0.587132	1.52619e-05	-0.352974	0.0219729	-0.234158	0.217142	1	1
hsa-miR-106b-5p	ENSG00000212916	MAP10	-0.427967	0.00058063	0.0226545	9.09097	2.82549	0.152175	0.617112	0.767133	0.000260858	0.614959	0.0195261	-0.455135	0.000867357	-0.211527	0.186613	-0.243608	0.209297	0	1
hsa-miR-107	ENSG00000106049	HIBADH	-0.402529	0.00129977	0.0358777	13.206	6.27936	0.145898	0.112731	0.251941	0.00075536	0.106042	0.312313	-0.239728	0.00898262	-0.153776	0.148324	-0.0859518	0.615983	1	0
hsa-miR-107	ENSG00000134762	DSC3	-0.427478	0.000590038	0.0228663	13.206	2.87574	0.145898	0.112731	0.251941	0.00075536	0.106042	0.312313	-1.97939	3.13957e-05	-1.0167	0.0589404	-0.962693	0.135194	1	1
hsa-miR-107	ENSG00000137872	SEMA6D	-0.404913	0.00120842	0.034452	13.206	5.21914	0.145898	0.112731	0.251941	0.00075536	0.106042	0.312313	-0.226496	0.0380706	-0.0495143	0.740762	-0.176982	0.251972	1	1
hsa-miR-107	ENSG00000141279	NPEPPS	-0.428266	0.000574942	0.0225291	13.206	6.89911	0.145898	0.112731	0.251941	0.00075536	0.106042	0.312313	-0.128954	0.0215652	-0.124695	0.0508263	-0.00425854	0.982264	1	0
hsa-miR-107	ENSG00000148337	CIZ1	-0.434206	0.000471855	0.0200168	13.206	6.09968	0.145898	0.112731	0.251941	0.00075536	0.106042	0.312313	-0.179658	0.000189908	-0.0863862	0.120886	-0.0932721	0.15178	1	0
hsa-miR-107	ENSG00000151461	UPF2	-0.552891	3.82789e-06	0.000814739	13.206	5.29681	0.145898	0.112731	0.251941	0.00075536	0.106042	0.312313	-0.241023	1.56675e-05	-0.121941	0.0533834	-0.119081	0.0942194	1	1
hsa-miR-107	ENSG00000154229	PRKCA	-0.41366	0.000920625	0.0295121	13.206	5.12262	0.145898	0.112731	0.251941	0.00075536	0.106042	0.312313	-0.343499	0.00167036	-0.156479	0.225794	-0.18702	0.232893	1	0
hsa-miR-107	ENSG00000156650	KAT6B	-0.438305	0.000410845	0.0184679	13.206	6.59275	0.145898	0.112731	0.251941	0.00075536	0.106042	0.312313	-0.153625	0.00611516	-0.0573523	0.407931	-0.0962725	0.22737	1	0
hsa-miR-107	ENSG00000196227	FAM217B	-0.410874	0.00100474	0.0310217	13.206	5.0215	0.145898	0.112731	0.251941	0.00075536	0.106042	0.312313	-0.344708	0.00376344	-0.170699	0.224116	-0.174009	0.335805	1	0
hsa-miR-107	ENSG00000196890	HIST3H2BB	-0.402641	0.00129531	0.0358109	13.206	1.03271	0.145898	0.112731	0.251941	0.00075536	0.106042	0.312313	-0.483241	0.00557572	-0.344322	0.0873582	-0.138919	0.69624	1	0
hsa-miR-107	ENSG00000198586	TLK1	-0.438984	0.000401465	0.0181989	13.206	6.02906	0.145898	0.112731	0.251941	0.00075536	0.106042	0.312313	-0.126839	0.00189451	-0.0751432	0.113782	-0.0516963	0.436017	1	1
hsa-miR-125a-5p	ENSG00000089159	PXN	-0.408124	0.0010945	0.0325511	11.5332	6.91113	-0.0266028	0.886071	-0.293157	0.00769123	-0.266554	0.0543172	0.40996	4.16754e-06	0.200187	0.0437194	0.209772	0.0521165	1	0
hsa-miR-125a-5p	ENSG00000101892	ATP1B4	-0.440477	0.000381514	0.0176468	11.5332	0.0813909	-0.0266028	0.886071	-0.293157	0.00769123	-0.266554	0.0543172	1.89126	0.0110095	0.95618	0.279063	0.935081	0.42771	0	1
hsa-miR-125a-5p	ENSG00000102786	INTS6	-0.490302	6.04403e-05	0.00560133	11.5332	6.09609	-0.0266028	0.886071	-0.293157	0.00769123	-0.266554	0.0543172	0.284932	0.000301763	0.0471512	0.656854	0.237781	0.0124195	0	1
hsa-miR-125a-5p	ENSG00000103642	LACTB	-0.437928	0.000416144	0.0186155	11.5332	3.89905	-0.0266028	0.886071	-0.293157	0.00769123	-0.266554	0.0543172	0.116663	0.262861	-0.0693394	0.57651	0.186002	0.149232	1	0
hsa-miR-125a-5p	ENSG00000108861	DUSP3	-0.446037	0.000314898	0.0157235	11.5332	7.73921	-0.0266028	0.886071	-0.293157	0.00769123	-0.266554	0.0543172	0.165175	0.0967395	-0.00530769	0.974135	0.170483	0.199028	1	0
hsa-miR-125a-5p	ENSG00000108932	SLC16A6	-0.405904	0.00117216	0.0338437	11.5332	0.843019	-0.0266028	0.886071	-0.293157	0.00769123	-0.266554	0.0543172	1.10314	0.0020359	0.657911	0.114575	0.445229	0.443957	1	0
hsa-miR-125a-5p	ENSG00000109089	CDR2L	-0.458533	0.000202122	0.0120272	11.5332	3.89477	-0.0266028	0.886071	-0.293157	0.00769123	-0.266554	0.0543172	0.368186	0.00061043	0.116056	0.378144	0.25213	0.0646615	1	1
hsa-miR-125a-5p	ENSG00000112242	E2F3	-0.444441	0.000332844	0.0162492	11.5332	3.72798	-0.0266028	0.886071	-0.293157	0.00769123	-0.266554	0.0543172	0.324935	0.00356854	0.0704253	0.636659	0.25451	0.0748076	1	0
hsa-miR-125a-5p	ENSG00000119682	AREL1	-0.565775	2.01887e-06	0.000503905	11.5332	5.15497	-0.0266028	0.886071	-0.293157	0.00769123	-0.266554	0.0543172	0.17218	0.00604623	0.0553156	0.488555	0.116864	0.175173	1	0
hsa-miR-125a-5p	ENSG00000125967	NECAB3	-0.410923	0.0010032	0.0309954	11.5332	4.67679	-0.0266028	0.886071	-0.293157	0.00769123	-0.266554	0.0543172	0.188288	0.11696	0.197598	0.136723	-0.00931053	0.981309	0	1
hsa-miR-125a-5p	ENSG00000130204	TOMM40	-0.461365	0.000182362	0.0113057	11.5332	4.18546	-0.0266028	0.886071	-0.293157	0.00769123	-0.266554	0.0543172	0.0830456	0.339889	-0.0573733	0.572083	0.140419	0.194865	0	1
hsa-miR-125a-5p	ENSG00000132768	DPH2	-0.442966	0.000350248	0.0167562	11.5332	3.31775	-0.0266028	0.886071	-0.293157	0.00769123	-0.266554	0.0543172	0.0943077	0.404561	-0.0342308	0.814486	0.128539	0.423435	0	1
hsa-miR-125a-5p	ENSG00000136383	ALPK3	-0.427705	0.000585653	0.0227715	11.5332	7.27365	-0.0266028	0.886071	-0.293157	0.00769123	-0.266554	0.0543172	0.476595	0.00566971	0.228442	0.265482	0.248153	0.342571	1	1
hsa-miR-125a-5p	ENSG00000139514	SLC7A1	-0.409117	0.0010613	0.0320047	11.5332	4.83683	-0.0266028	0.886071	-0.293157	0.00769123	-0.266554	0.0543172	0.483266	0.00440462	0.298368	0.130409	0.184898	0.529861	1	1
hsa-miR-125a-5p	ENSG00000140650	PMM2	-0.513377	2.32703e-05	0.00296199	11.5332	3.59626	-0.0266028	0.886071	-0.293157	0.00769123	-0.266554	0.0543172	0.249423	0.0470225	0.0174336	0.929165	0.231989	0.166501	0	1
hsa-miR-125a-5p	ENSG00000147416	ATP6V1B2	-0.410485	0.00101703	0.0312433	11.5332	6.14067	-0.0266028	0.886071	-0.293157	0.00769123	-0.266554	0.0543172	0.178573	0.0518335	-0.0695016	0.547233	0.248074	0.0226475	1	0
hsa-miR-125a-5p	ENSG00000156453	PCDH1	-0.400901	0.00136564	0.0368633	11.5332	5.80134	-0.0266028	0.886071	-0.293157	0.00769123	-0.266554	0.0543172	0.624329	2.10992e-05	0.50215	0.00279073	0.122179	0.665309	0	1
hsa-miR-125a-5p	ENSG00000158863	FAM160B2	-0.431388	0.000518455	0.0211687	11.5332	5.03825	-0.0266028	0.886071	-0.293157	0.00769123	-0.266554	0.0543172	0.151796	0.0639497	0.102811	0.27655	0.0489846	0.786491	0	1
hsa-miR-125a-5p	ENSG00000160613	PCSK7	-0.409282	0.00105587	0.0319175	11.5332	5.26565	-0.0266028	0.886071	-0.293157	0.00769123	-0.266554	0.0543172	0.334802	0.00410476	0.216914	0.109351	0.117888	0.578574	1	1
hsa-miR-125a-5p	ENSG00000162889	MAPKAPK2	-0.457644	0.000208713	0.0122729	11.5332	7.24593	-0.0266028	0.886071	-0.293157	0.00769123	-0.266554	0.0543172	0.27518	0.00340867	0.100028	0.387223	0.175152	0.175409	1	0
hsa-miR-125a-5p	ENSG00000166900	STX3	-0.408631	0.00107744	0.0322615	11.5332	4.57506	-0.0266028	0.886071	-0.293157	0.00769123	-0.266554	0.0543172	0.347378	0.000135949	0.14584	0.168364	0.201538	0.0842682	1	0
hsa-miR-125a-5p	ENSG00000172578	KLHL6	-0.420434	0.000741988	0.0260877	11.5332	2.41681	-0.0266028	0.886071	-0.293157	0.00769123	-0.266554	0.0543172	0.732498	1.28098e-05	0.151701	0.463455	0.580797	0.00317694	0	1
hsa-miR-125a-5p	ENSG00000173546	CSPG4	-0.562867	2.33796e-06	0.000564442	11.5332	5.39017	-0.0266028	0.886071	-0.293157	0.00769123	-0.266554	0.0543172	0.644852	1.30001e-05	0.351468	0.0356438	0.293384	0.127275	1	0
hsa-miR-125a-5p	ENSG00000174996	KLC2	-0.426362	0.000612061	0.02334	11.5332	3.81869	-0.0266028	0.886071	-0.293157	0.00769123	-0.266554	0.0543172	0.194478	0.0188812	-0.0166208	0.896262	0.211098	0.0382875	1	1
hsa-miR-125a-5p	ENSG00000186111	PIP5K1C	-0.50526	3.28127e-05	0.00374628	11.5332	5.94558	-0.0266028	0.886071	-0.293157	0.00769123	-0.266554	0.0543172	0.455213	6.61907e-07	0.254798	0.0115144	0.200414	0.0688107	1	0
hsa-miR-125a-5p	ENSG00000197217	ENTPD4	-0.459235	0.000197044	0.011844	11.5332	5.9659	-0.0266028	0.886071	-0.293157	0.00769123	-0.266554	0.0543172	0.26781	0.000758759	0.212814	0.0214523	0.0549953	0.747192	0	1
hsa-miR-125a-5p	ENSG00000198742	SMURF1	-0.428	0.000580003	0.0226456	11.5332	5.00486	-0.0266028	0.886071	-0.293157	0.00769123	-0.266554	0.0543172	0.257179	0.000704991	0.104382	0.247276	0.152796	0.132799	0	1
hsa-miR-125a-5p	ENSG00000242114	MTFP1	-0.403381	0.00126642	0.035379	11.5332	-3.30907	-0.0266028	0.886071	-0.293157	0.00769123	-0.266554	0.0543172	0.315431	0.53368	-0.248011	0.66921	0.563442	0.4104	0	1
hsa-miR-130b-3p	ENSG00000072121	ZFYVE26	-0.482723	8.14914e-05	0.00682937	6.55836	5.55289	0.123548	0.514332	0.31553	0.0376638	0.191982	0.333218	-0.0872223	0.075586	0.00694296	0.926936	-0.0941653	0.138965	1	0
hsa-miR-130b-3p	ENSG00000108799	EZH1	-0.525356	1.37876e-05	0.00207002	6.55836	6.30637	0.123548	0.514332	0.31553	0.0376638	0.191982	0.333218	-0.0755259	0.23805	0.00786244	0.9343	-0.0833883	0.355305	1	0
hsa-miR-130b-3p	ENSG00000115461	IGFBP5	-0.400733	0.00137265	0.0369808	6.55836	9.04465	0.123548	0.514332	0.31553	0.0376638	0.191982	0.333218	-0.245074	0.0854113	0.0146698	0.948393	-0.259744	0.165503	1	0
hsa-miR-130b-3p	ENSG00000126351	THRA	-0.455824	0.000222832	0.0127772	6.55836	6.25727	0.123548	0.514332	0.31553	0.0376638	0.191982	0.333218	-0.211127	0.0129809	-0.0214675	0.864947	-0.189659	0.0799848	1	1
hsa-miR-130b-3p	ENSG00000136709	WDR33	-0.451013	0.000264473	0.0141819	6.55836	6.05634	0.123548	0.514332	0.31553	0.0376638	0.191982	0.333218	-0.0780829	0.129907	-0.0179495	0.801165	-0.0601333	0.452794	1	0
hsa-miR-130b-3p	ENSG00000137502	RAB30	-0.416114	0.00085187	0.0282505	6.55836	5.89301	0.123548	0.514332	0.31553	0.0376638	0.191982	0.333218	-0.479046	3.3595e-05	-0.180331	0.176216	-0.298715	0.0344264	0	1
hsa-miR-130b-3p	ENSG00000169083	AR	-0.467754	0.000144108	0.00977497	6.55836	5.98025	0.123548	0.514332	0.31553	0.0376638	0.191982	0.333218	-0.246516	0.00482062	0.0160044	0.907726	-0.26252	0.0131876	0	1
hsa-miR-130b-3p	ENSG00000176994	SMCR8	-0.413292	0.000931353	0.0297056	6.55836	5.38381	0.123548	0.514332	0.31553	0.0376638	0.191982	0.333218	-0.0914716	0.0944023	0.00747494	0.929165	-0.0989466	0.168579	1	0
hsa-miR-130b-3p	ENSG00000182858	ALG12	-0.449457	0.000279381	0.0146425	6.55836	4.17559	0.123548	0.514332	0.31553	0.0376638	0.191982	0.333218	-0.0715428	0.250989	-0.0202474	0.808486	-0.0512954	0.640718	1	0
hsa-miR-130b-3p	ENSG00000275023	MLLT6	-0.513519	2.31287e-05	0.00295019	6.55836	7.17669	0.123548	0.514332	0.31553	0.0376638	0.191982	0.333218	0.0882808	0.235612	0.148843	0.059608	-0.0605622	0.646332	1	1
hsa-miR-135b-5p	ENSG00000003402	CFLAR	-0.527816	1.23516e-05	0.00191517	2.42769	8.59201	-1.54121	0.0191015	-2.41069	3.76133e-05	-0.86948	0.249984	0.24448	0.000645347	0.197654	0.0176119	0.0468262	0.768336	1	0
hsa-miR-135b-5p	ENSG00000040341	STAU2	-0.402336	0.00130741	0.0359912	2.42769	6.12399	-1.54121	0.0191015	-2.41069	3.76133e-05	-0.86948	0.249984	-0.0332323	0.694694	-0.0263359	0.787084	-0.00689637	0.976825	0	1
hsa-miR-135b-5p	ENSG00000047634	SCML1	-0.451174	0.000262967	0.0141384	2.42769	4.2907	-1.54121	0.0191015	-2.41069	3.76133e-05	-0.86948	0.249984	0.464847	5.36139e-07	0.251452	0.0134585	0.213395	0.0517498	1	0
hsa-miR-135b-5p	ENSG00000068305	MEF2A	-0.456674	0.000216137	0.0125433	2.42769	8.16742	-1.54121	0.0191015	-2.41069	3.76133e-05	-0.86948	0.249984	0.0536498	0.588644	0.0742297	0.479181	-0.0205799	0.930809	1	0
hsa-miR-135b-5p	ENSG00000075391	RASAL2	-0.426631	0.000606689	0.0232205	2.42769	6.71761	-1.54121	0.0191015	-2.41069	3.76133e-05	-0.86948	0.249984	0.266302	0.025309	0.423945	0.00190876	-0.157643	0.392036	0	1
hsa-miR-135b-5p	ENSG00000075790	BCAP29	-0.577437	1.10486e-06	0.000316805	2.42769	6.56751	-1.54121	0.0191015	-2.41069	3.76133e-05	-0.86948	0.249984	0.0406598	0.542103	0.0270345	0.731467	0.0136253	0.933723	0	1
hsa-miR-135b-5p	ENSG00000110075	PPP6R3	-0.442595	0.000354762	0.0168933	2.42769	7.10238	-1.54121	0.0191015	-2.41069	3.76133e-05	-0.86948	0.249984	0.0610753	0.0928019	0.0376961	0.376969	0.0233791	0.759104	0	1
hsa-miR-135b-5p	ENSG00000110583	NAA40	-0.432088	0.000506507	0.0208856	2.42769	4.65053	-1.54121	0.0191015	-2.41069	3.76133e-05	-0.86948	0.249984	0.301468	0.0267027	0.273773	0.0765299	0.0276946	0.944889	1	0
hsa-miR-135b-5p	ENSG00000112186	CAP2	-0.469748	0.000133774	0.00933526	2.42769	6.53133	-1.54121	0.0191015	-2.41069	3.76133e-05	-0.86948	0.249984	0.00340985	0.984794	-0.0472249	0.765045	0.0506347	0.854545	0	1
hsa-miR-135b-5p	ENSG00000112357	PEX7	-0.444419	0.000333095	0.016256	2.42769	2.57466	-1.54121	0.0191015	-2.41069	3.76133e-05	-0.86948	0.249984	-0.034333	0.838647	-0.00815612	0.969029	-0.0261769	0.94392	0	1
hsa-miR-135b-5p	ENSG00000112531	QKI	-0.517717	1.92945e-05	0.00260862	2.42769	8.99409	-1.54121	0.0191015	-2.41069	3.76133e-05	-0.86948	0.249984	0.0948647	0.214019	0.0863337	0.310685	0.00853103	0.971151	0	1
hsa-miR-135b-5p	ENSG00000125503	PPP1R12C	-0.481678	8.48745e-05	0.00701082	2.42769	5.90877	-1.54121	0.0191015	-2.41069	3.76133e-05	-0.86948	0.249984	0.625153	7.48062e-09	0.202422	0.0649101	0.422731	0.000257855	0	1
hsa-miR-135b-5p	ENSG00000130584	ZBTB46	-0.42385	0.000664373	0.0244637	2.42769	4.40134	-1.54121	0.0191015	-2.41069	3.76133e-05	-0.86948	0.249984	0.242936	0.0100666	0.323592	0.00308263	-0.0806559	0.659294	0	1
hsa-miR-135b-5p	ENSG00000131368	MRPS25	-0.433233	0.000487491	0.020406	2.42769	5.43399	-1.54121	0.0191015	-2.41069	3.76133e-05	-0.86948	0.249984	0.168798	0.16427	0.192026	0.147893	-0.0232279	0.946885	0	1
hsa-miR-135b-5p	ENSG00000132485	ZRANB2	-0.435708	0.000448601	0.0194434	2.42769	5.96012	-1.54121	0.0191015	-2.41069	3.76133e-05	-0.86948	0.249984	0.136555	0.0164594	0.128498	0.0480386	0.00805766	0.964145	1	1
hsa-miR-135b-5p	ENSG00000136111	TBC1D4	-0.470693	0.000129116	0.0091367	2.42769	6.82069	-1.54121	0.0191015	-2.41069	3.76133e-05	-0.86948	0.249984	0.0506638	0.670549	0.103601	0.378455	-0.0529368	0.816047	1	1
hsa-miR-135b-5p	ENSG00000136261	BZW2	-0.450679	0.00026761	0.0142836	2.42769	6.44008	-1.54121	0.0191015	-2.41069	3.76133e-05	-0.86948	0.249984	0.0218541	0.917755	0.0597748	0.776464	-0.0379206	0.928546	0	1
hsa-miR-135b-5p	ENSG00000138641	HERC3	-0.466905	0.00014873	0.00996319	2.42769	5.69494	-1.54121	0.0191015	-2.41069	3.76133e-05	-0.86948	0.249984	0.122604	0.0258158	0.129398	0.0383787	-0.00679421	0.96972	0	1
hsa-miR-135b-5p	ENSG00000142192	APP	-0.412027	0.000969122	0.0303714	2.42769	8.86744	-1.54121	0.0191015	-2.41069	3.76133e-05	-0.86948	0.249984	0.0809524	0.287333	0.136289	0.0878691	-0.0553365	0.690954	1	0
hsa-miR-135b-5p	ENSG00000144331	ZNF385B	-0.452858	0.000247731	0.0136341	2.42769	5.04538	-1.54121	0.0191015	-2.41069	3.76133e-05	-0.86948	0.249984	0.472944	0.0133994	0.289217	0.193898	0.183727	0.601017	0	1
hsa-miR-135b-5p	ENSG00000146802	TMEM168	-0.44127	0.000371283	0.017367	2.42769	5.30715	-1.54121	0.0191015	-2.41069	3.76133e-05	-0.86948	0.249984	0.0917429	0.0717123	0.0312368	0.634011	0.060506	0.452307	0	1
hsa-miR-135b-5p	ENSG00000151150	ANK3	-0.425724	0.000624984	0.0236227	2.42769	8.05388	-1.54121	0.0191015	-2.41069	3.76133e-05	-0.86948	0.249984	0.081841	0.597617	0.0276022	0.890074	0.0542388	0.868142	0	1
hsa-miR-135b-5p	ENSG00000160145	KALRN	-0.413224	0.000933365	0.0297393	2.42769	5.80823	-1.54121	0.0191015	-2.41069	3.76133e-05	-0.86948	0.249984	0.248387	0.0386821	0.255112	0.059422	-0.00672505	0.98703	0	1
hsa-miR-135b-5p	ENSG00000166974	MAPRE2	-0.411029	0.00099989	0.0309334	2.42769	7.37	-1.54121	0.0191015	-2.41069	3.76133e-05	-0.86948	0.249984	0.124246	0.386362	0.0835052	0.62022	0.0407408	0.906873	1	1
hsa-miR-135b-5p	ENSG00000169031	COL4A3	-0.463254	0.000170181	0.010824	2.42769	4.65789	-1.54121	0.0191015	-2.41069	3.76133e-05	-0.86948	0.249984	0.5584	4.37133e-05	0.403046	0.0101627	0.155354	0.4946	1	1
hsa-miR-135b-5p	ENSG00000173153	ESRRA	-0.522036	1.59717e-05	0.0022965	2.42769	5.37849	-1.54121	0.0191015	-2.41069	3.76133e-05	-0.86948	0.249984	0.163309	0.19677	0.0988132	0.512003	0.0644963	0.816748	0	1
hsa-miR-135b-5p	ENSG00000173402	DAG1	-0.437449	0.000422962	0.0187868	2.42769	7.39016	-1.54121	0.0191015	-2.41069	3.76133e-05	-0.86948	0.249984	0.12116	0.194964	0.217433	0.0305751	-0.0962734	0.518725	0	1
hsa-miR-135b-5p	ENSG00000176533	GNG7	-0.415596	0.000865973	0.028508	2.42769	4.8844	-1.54121	0.0191015	-2.41069	3.76133e-05	-0.86948	0.249984	0.103223	0.526609	0.0399688	0.846458	0.0632541	0.854545	0	1
hsa-miR-135b-5p	ENSG00000176641	RNF152	-0.40255	0.00129892	0.0358635	2.42769	5.88609	-1.54121	0.0191015	-2.41069	3.76133e-05	-0.86948	0.249984	0.78362	3.64251e-09	0.418409	0.00186236	0.36521	0.00836101	0	1
hsa-miR-135b-5p	ENSG00000183023	SLC8A1	-0.478762	9.50059e-05	0.00752913	2.42769	9.68261	-1.54121	0.0191015	-2.41069	3.76133e-05	-0.86948	0.249984	0.16545	0.272511	0.112167	0.52597	0.0532835	0.881112	0	1
hsa-miR-135b-5p	ENSG00000187676	B3GLCT	-0.513996	2.26598e-05	0.00290972	2.42769	4.86315	-1.54121	0.0191015	-2.41069	3.76133e-05	-0.86948	0.249984	0.104563	0.449122	0.225631	0.105739	-0.121068	0.581012	0	1
hsa-miR-135b-5p	ENSG00000197217	ENTPD4	-0.539043	7.39569e-06	0.00132603	2.42769	5.9659	-1.54121	0.0191015	-2.41069	3.76133e-05	-0.86948	0.249984	0.26781	0.000758759	0.212814	0.0214523	0.0549953	0.747192	0	1
hsa-miR-138-5p	ENSG00000031081	ARHGAP31	-0.505176	3.29271e-05	0.00375474	2.14433	6.7932	-0.493394	0.235368	-1.07719	0.0015919	-0.583799	0.209234	0.336386	2.48085e-05	0.290831	0.0014075	0.0455558	0.80374	1	1
hsa-miR-138-5p	ENSG00000035403	VCL	-0.408515	0.00108132	0.032319	2.14433	8.25125	-0.493394	0.235368	-1.07719	0.0015919	-0.583799	0.209234	0.269048	0.0078943	0.19006	0.104166	0.0789878	0.700782	1	0
hsa-miR-138-5p	ENSG00000040933	INPP4A	-0.410518	0.00101597	0.0312219	2.14433	5.33176	-0.493394	0.235368	-1.07719	0.0015919	-0.583799	0.209234	0.248175	9.25671e-05	0.172691	0.0181889	0.0754844	0.470472	0	1
hsa-miR-138-5p	ENSG00000064042	LIMCH1	-0.411635	0.000981114	0.0305981	2.14433	7.98385	-0.493394	0.235368	-1.07719	0.0015919	-0.583799	0.209234	0.0777442	0.370891	0.00454655	0.972506	0.0731976	0.611369	0	1
hsa-miR-138-5p	ENSG00000064225	ST3GAL6	-0.407598	0.00111247	0.032837	2.14433	4.91481	-0.493394	0.235368	-1.07719	0.0015919	-0.583799	0.209234	0.0592128	0.597617	-0.0346318	0.797971	0.0938445	0.579697	0	1
hsa-miR-138-5p	ENSG00000066735	KIF26A	-0.465089	0.000159064	0.010394	2.14433	4.01047	-0.493394	0.235368	-1.07719	0.0015919	-0.583799	0.209234	0.448333	0.000433182	0.493976	0.000937289	-0.0456433	0.893077	0	1
hsa-miR-138-5p	ENSG00000074527	NTN4	-0.481993	8.38417e-05	0.00695672	2.14433	6.5221	-0.493394	0.235368	-1.07719	0.0015919	-0.583799	0.209234	0.153657	0.124345	0.127949	0.257616	0.0257083	0.924139	1	0
hsa-miR-138-5p	ENSG00000095370	SH2D3C	-0.514717	2.19679e-05	0.00285083	2.14433	4.94401	-0.493394	0.235368	-1.07719	0.0015919	-0.583799	0.209234	0.485227	7.32754e-05	0.364155	0.00984005	0.121073	0.584548	1	0
hsa-miR-138-5p	ENSG00000100266	PACSIN2	-0.454952	0.000229906	0.0130259	2.14433	5.96979	-0.493394	0.235368	-1.07719	0.0015919	-0.583799	0.209234	0.332657	1.28114e-05	0.151696	0.0782176	0.180961	0.0536824	1	1
hsa-miR-138-5p	ENSG00000112320	SOBP	-0.488025	6.61675e-05	0.00595208	2.14433	5.38207	-0.493394	0.235368	-1.07719	0.0015919	-0.583799	0.209234	0.0851376	0.35723	0.140513	0.142852	-0.0553758	0.758702	0	1
hsa-miR-138-5p	ENSG00000114853	ZBTB47	-0.400685	0.00137463	0.0370152	2.14433	5.89987	-0.493394	0.235368	-1.07719	0.0015919	-0.583799	0.209234	0.153113	0.14133	0.167731	0.143105	-0.0146182	0.962344	0	1
hsa-miR-138-5p	ENSG00000116667	C1orf21	-0.525653	1.3606e-05	0.00205104	2.14433	6.8213	-0.493394	0.235368	-1.07719	0.0015919	-0.583799	0.209234	0.0875055	0.35615	0.101328	0.320579	-0.0138228	0.957392	0	1
hsa-miR-138-5p	ENSG00000117713	ARID1A	-0.417485	0.000815506	0.0275357	2.14433	6.93996	-0.493394	0.235368	-1.07719	0.0015919	-0.583799	0.209234	0.149734	0.00592151	0.143253	0.0232488	0.00648105	0.971395	1	0
hsa-miR-138-5p	ENSG00000124181	PLCG1	-0.412822	0.000945227	0.0299399	2.14433	6.01595	-0.493394	0.235368	-1.07719	0.0015919	-0.583799	0.209234	0.152092	0.0276213	0.266007	0.000840768	-0.113915	0.242219	1	0
hsa-miR-138-5p	ENSG00000125967	NECAB3	-0.447599	0.0002982	0.015215	2.14433	4.67679	-0.493394	0.235368	-1.07719	0.0015919	-0.583799	0.209234	0.188288	0.11696	0.197598	0.136723	-0.00931053	0.981309	0	1
hsa-miR-138-5p	ENSG00000127533	F2RL3	-0.457071	0.000213071	0.0124274	2.14433	0.834679	-0.493394	0.235368	-1.07719	0.0015919	-0.583799	0.209234	2.46232	2.24374e-05	2.173	0.00117328	0.289323	0.828676	0	1
hsa-miR-138-5p	ENSG00000130821	SLC6A8	-0.447756	0.000296562	0.0151689	2.14433	6.30915	-0.493394	0.235368	-1.07719	0.0015919	-0.583799	0.209234	0.304673	0.0296429	0.0714326	0.706524	0.23324	0.235025	0	1
hsa-miR-138-5p	ENSG00000133030	MPRIP	-0.472049	0.000122695	0.00885762	2.14433	7.94783	-0.493394	0.235368	-1.07719	0.0015919	-0.583799	0.209234	0.21528	0.00152465	0.214915	0.00647598	0.000365118	0.998897	1	0
hsa-miR-138-5p	ENSG00000136141	LRCH1	-0.403187	0.00127392	0.0354974	2.14433	5.31489	-0.493394	0.235368	-1.07719	0.0015919	-0.583799	0.209234	0.266832	0.000201154	0.228773	0.00590695	0.03806	0.824191	1	0
hsa-miR-138-5p	ENSG00000136944	LMX1B	-0.412529	0.000953977	0.030096	2.14433	2.0713	-0.493394	0.235368	-1.07719	0.0015919	-0.583799	0.209234	0.100591	0.607824	0.130536	0.532366	-0.0299452	0.95192	1	0
hsa-miR-138-5p	ENSG00000144711	IQSEC1	-0.43015	0.00054022	0.0216919	2.14433	6.89686	-0.493394	0.235368	-1.07719	0.0015919	-0.583799	0.209234	0.168408	0.0130434	0.170391	0.0284991	-0.00198317	0.993032	0	1
hsa-miR-138-5p	ENSG00000148841	ITPRIP	-0.415348	0.000872802	0.0286456	2.14433	6.40852	-0.493394	0.235368	-1.07719	0.0015919	-0.583799	0.209234	1.12813	5.36139e-07	0.931104	0.000205071	0.197025	0.619966	0	1
hsa-miR-138-5p	ENSG00000154556	SORBS2	-0.403905	0.00124628	0.035048	2.14433	9.12108	-0.493394	0.235368	-1.07719	0.0015919	-0.583799	0.209234	0.262053	0.103653	0.167668	0.372657	0.0943847	0.788285	0	1
hsa-miR-138-5p	ENSG00000157483	MYO1E	-0.41008	0.00102994	0.0314595	2.14433	4.9231	-0.493394	0.235368	-1.07719	0.0015919	-0.583799	0.209234	0.396777	2.35714e-05	0.208247	0.0501443	0.18853	0.123055	0	1
hsa-miR-138-5p	ENSG00000163909	HEYL	-0.475589	0.000107285	0.00815237	2.14433	5.86411	-0.493394	0.235368	-1.07719	0.0015919	-0.583799	0.209234	1.11938	5.02392e-09	0.712323	0.00027434	0.407058	0.0519916	0	1
hsa-miR-138-5p	ENSG00000164684	ZNF704	-0.405883	0.00117292	0.0338613	2.14433	7.30729	-0.493394	0.235368	-1.07719	0.0015919	-0.583799	0.209234	0.0814964	0.356961	0.147456	0.106338	-0.0659595	0.673063	0	1
hsa-miR-138-5p	ENSG00000166398	KIAA0355	-0.464605	0.00016193	0.0105059	2.14433	6.05387	-0.493394	0.235368	-1.07719	0.0015919	-0.583799	0.209234	0.516071	1.8057e-09	0.302358	0.000439443	0.213713	0.0161552	0	1
hsa-miR-138-5p	ENSG00000173546	CSPG4	-0.432087	0.000506523	0.0208856	2.14433	5.39017	-0.493394	0.235368	-1.07719	0.0015919	-0.583799	0.209234	0.644852	1.30001e-05	0.351468	0.0356438	0.293384	0.127275	1	0
hsa-miR-138-5p	ENSG00000176463	SLCO3A1	-0.436754	0.000433032	0.019051	2.14433	6.09725	-0.493394	0.235368	-1.07719	0.0015919	-0.583799	0.209234	0.172203	0.0658074	0.171906	0.100964	0.000297131	0.999075	0	1
hsa-miR-138-5p	ENSG00000183018	SLC62A2	-0.402013	0.00132033	0.0361794	2.14433	3.58941	-0.493394	0.235368	-1.07719	0.0015919	-0.583799	0.209234	0.51003	0.000358064	0.217058	0.195881	0.292973	0.120632	0	1
hsa-miR-138-5p	ENSG00000185800	DMWD	-0.50919	2.7813e-05	0.00334004	2.14433	5.14849	-0.493394	0.235368	-1.07719	0.0015919	-0.583799	0.209234	0.285532	0.00141172	0.22834	0.0276989	0.0571918	0.776603	1	0
hsa-miR-138-5p	ENSG00000196628	TCF4	-0.446129	0.000313891	0.0156923	2.14433	8.2955	-0.493394	0.235368	-1.07719	0.0015919	-0.583799	0.209234	0.141775	0.0760031	0.154269	0.0830328	-0.0124941	0.957852	0	1
hsa-miR-142-3p	ENSG00000011114	BTBD7	-0.401747	0.00133106	0.0363469	4.86474	5.93311	0.0867401	0.885438	0.985181	0.00309853	0.898441	0.0345744	-0.100901	0.0234321	-0.0208307	0.734183	-0.0800702	0.188091	1	1
hsa-miR-142-3p	ENSG00000100105	PATZ1	-0.457983	0.00020618	0.0121741	4.86474	4.29551	0.0867401	0.885438	0.985181	0.00309853	0.898441	0.0345744	-0.249178	0.000307365	-0.0378605	0.688119	-0.211317	0.0113303	1	1
hsa-miR-142-3p	ENSG00000102678	FGF9	-0.414668	0.000891791	0.0289836	4.86474	2.9124	0.0867401	0.885438	0.985181	0.00309853	0.898441	0.0345744	-0.74456	6.5054e-05	-0.399462	0.0603214	-0.345098	0.181379	0	1
hsa-miR-142-3p	ENSG00000103319	EEF2K	-0.463624	0.000167886	0.0107347	4.86474	6.12791	0.0867401	0.885438	0.985181	0.00309853	0.898441	0.0345744	-0.339554	1.22917e-05	-0.0606227	0.535948	-0.278931	0.00218257	1	0
hsa-miR-142-3p	ENSG00000117707	PROX1	-0.416677	0.000836753	0.0279514	4.86474	7.13363	0.0867401	0.885438	0.985181	0.00309853	0.898441	0.0345744	-0.202341	0.127404	0.0117697	0.955096	-0.214111	0.233438	0	1
hsa-miR-142-3p	ENSG00000141646	SMAD4	-0.405776	0.00117681	0.033923	4.86474	6.23185	0.0867401	0.885438	0.985181	0.00309853	0.898441	0.0345744	-0.104501	0.0206683	-0.0437903	0.430686	-0.0607111	0.383482	1	0
hsa-miR-142-3p	ENSG00000171681	ATF7IP	-0.430151	0.000540208	0.0216919	4.86474	7.65285	0.0867401	0.885438	0.985181	0.00309853	0.898441	0.0345744	-0.239754	1.47743e-05	-0.0872938	0.167965	-0.15246	0.0206349	1	1
hsa-miR-142-3p	ENSG00000187715	KBTBD12	-0.470554	0.000129792	0.00916923	4.86474	2.81848	0.0867401	0.885438	0.985181	0.00309853	0.898441	0.0345744	-0.382893	0.0222511	-0.00809952	0.976735	-0.374794	0.0818018	0	1
hsa-miR-142-3p	ENSG00000196981	WDR5B	-0.487472	6.76318e-05	0.00603945	4.86474	2.96265	0.0867401	0.885438	0.985181	0.00309853	0.898441	0.0345744	-0.382084	1.30579e-05	-0.132972	0.185187	-0.249113	0.0172035	0	1
hsa-miR-142-3p	ENSG00000203880	PCMTD2	-0.402487	0.00130142	0.0359008	4.86474	6.60688	0.0867401	0.885438	0.985181	0.00309853	0.898441	0.0345744	-0.0933043	0.397194	-0.0294147	0.838428	-0.0638897	0.766574	1	0
hsa-miR-142-3p	ENSG00000237440	ZNF737	-0.434828	0.000462099	0.0197702	4.86474	4.16086	0.0867401	0.885438	0.985181	0.00309853	0.898441	0.0345744	-0.37945	0.00018171	-0.084075	0.516582	-0.295375	0.0160321	1	0
hsa-miR-142-3p	ENSG00000243335	KCTD7	-0.437586	0.000420995	0.0187322	4.86474	4.31404	0.0867401	0.885438	0.985181	0.00309853	0.898441	0.0345744	-0.136893	0.106166	0.100836	0.298908	-0.23773	0.0153212	1	0
hsa-miR-142-5p	ENSG00000047932	GOPC	-0.491461	5.77044e-05	0.00544483	9.92314	5.02317	0.149004	0.771114	0.963271	0.00132631	0.814267	0.0345744	-0.100676	0.0324358	-0.0295429	0.631025	-0.0711335	0.297996	0	1
hsa-miR-142-5p	ENSG00000048649	RSF1	-0.425785	0.000623739	0.0235961	9.92314	6.41839	0.149004	0.771114	0.963271	0.00132631	0.814267	0.0345744	-0.066279	0.0898483	0.0383817	0.408249	-0.104661	0.0220018	1	1
hsa-miR-142-5p	ENSG00000049759	NEDD4L	-0.4205	0.000740404	0.0260656	9.92314	6.42508	0.149004	0.771114	0.963271	0.00132631	0.814267	0.0345744	0.00605259	0.973039	0.0607655	0.706359	-0.0547129	0.851765	0	1
hsa-miR-142-5p	ENSG00000054965	FAM168A	-0.495493	4.90513e-05	0.00489189	9.92314	6.5668	0.149004	0.771114	0.963271	0.00132631	0.814267	0.0345744	-0.0423893	0.573255	0.112171	0.124697	-0.15456	0.0503354	1	0
hsa-miR-142-5p	ENSG00000067533	RRP15	-0.465981	0.000153909	0.0101783	9.92314	5.11591	0.149004	0.771114	0.963271	0.00132631	0.814267	0.0345744	-0.238224	0.00679033	-0.0553502	0.63727	-0.182873	0.115232	0	1
hsa-miR-142-5p	ENSG00000119684	MLH3	-0.4596	0.000194455	0.0117492	9.92314	5.22538	0.149004	0.771114	0.963271	0.00132631	0.814267	0.0345744	-0.0946947	0.14025	0.066175	0.37274	-0.16087	0.0316912	1	0
hsa-miR-142-5p	ENSG00000123178	SPRYD7	-0.432644	0.000497198	0.0206635	9.92314	4.19913	0.149004	0.771114	0.963271	0.00132631	0.814267	0.0345744	-0.143193	0.119259	-0.0283309	0.825434	-0.114862	0.410861	1	0
hsa-miR-142-5p	ENSG00000132464	ENAM	-0.448862	0.000285287	0.0148366	9.92314	3.12433	0.149004	0.771114	0.963271	0.00132631	0.814267	0.0345744	0.0601073	0.862519	0.0110207	0.979634	0.0490866	0.950032	0	1
hsa-miR-142-5p	ENSG00000139842	CUL4A	-0.474239	0.000112936	0.00840681	9.92314	6.67876	0.149004	0.771114	0.963271	0.00132631	0.814267	0.0345744	-0.107469	0.295693	-0.0243605	0.861261	-0.0831085	0.641687	0	1
hsa-miR-142-5p	ENSG00000144659	SLC25A38	-0.47423	0.000112975	0.00840829	9.92314	3.65109	0.149004	0.771114	0.963271	0.00132631	0.814267	0.0345744	-0.306203	0.000244515	-0.112572	0.256102	-0.193631	0.0692131	1	1
hsa-miR-142-5p	ENSG00000144827	ABHD10	-0.527758	1.23837e-05	0.00191932	9.92314	4.66096	0.149004	0.771114	0.963271	0.00132631	0.814267	0.0345744	-0.18051	0.0508624	-0.0607185	0.608574	-0.119792	0.399591	1	1
hsa-miR-142-5p	ENSG00000172005	MAL	-0.40964	0.00104418	0.0317262	9.92314	2.54196	0.149004	0.771114	0.963271	0.00132631	0.814267	0.0345744	-0.357687	0.0536723	-0.00897565	0.976404	-0.348711	0.157316	0	1
hsa-miR-142-5p	ENSG00000196227	FAM217B	-0.539744	7.15828e-06	0.00129617	9.92314	5.0215	0.149004	0.771114	0.963271	0.00132631	0.814267	0.0345744	-0.344708	0.00376344	-0.170699	0.224116	-0.174009	0.335805	1	0
hsa-miR-142-5p	ENSG00000197566	ZNF624	-0.405686	0.00118004	0.0339781	9.92314	2.50135	0.149004	0.771114	0.963271	0.00132631	0.814267	0.0345744	-0.724613	1.06591e-06	-0.282014	0.0844307	-0.442599	0.0102879	1	0
hsa-miR-142-5p	ENSG00000204977	TRIM13	-0.426211	0.000615103	0.0234134	9.92314	4.70387	0.149004	0.771114	0.963271	0.00132631	0.814267	0.0345744	-0.183604	0.00466495	-0.0791773	0.312003	-0.104426	0.272698	0	1
hsa-miR-142-5p	ENSG00000213047	DENND1B	-0.419798	0.00075732	0.0263805	9.92314	5.71549	0.149004	0.771114	0.963271	0.00132631	0.814267	0.0345744	-0.0718315	0.302329	-0.0437634	0.597534	-0.028068	0.858773	0	1
hsa-miR-144-3p	ENSG00000106261	ZKSCAN1	-0.416009	0.000854711	0.028297	8.92758	6.67767	1.19181	0.0600337	2.28913	3.76133e-05	1.09733	0.10165	-0.148334	0.000304811	-0.0350862	0.503605	-0.113248	0.0239329	1	0
hsa-miR-144-3p	ENSG00000107779	BMPR1A	-0.441734	0.000365417	0.0172078	8.92758	6.49334	1.19181	0.0600337	2.28913	3.76133e-05	1.09733	0.10165	-0.183169	0.00739527	-0.0642286	0.453488	-0.11894	0.217612	0	1
hsa-miR-144-3p	ENSG00000108468	CBX1	-0.549737	4.459e-06	0.00091202	8.92758	4.66652	1.19181	0.0600337	2.28913	3.76133e-05	1.09733	0.10165	-0.296521	3.77199e-06	-0.196731	0.00617805	-0.0997901	0.270697	0	1
hsa-miR-144-3p	ENSG00000114757	PEX5L	-0.421315	0.000721221	0.0256593	8.92758	0.562301	1.19181	0.0600337	2.28913	3.76133e-05	1.09733	0.10165	-1.93332	4.02124e-06	-1.48009	0.00153283	-0.453232	0.529643	1	0
hsa-miR-144-3p	ENSG00000131931	THAP1	-0.513526	2.31213e-05	0.00295	8.92758	3.81833	1.19181	0.0600337	2.28913	3.76133e-05	1.09733	0.10165	-0.336181	8.2343e-06	-0.230173	0.0067461	-0.106008	0.342979	0	1
hsa-miR-144-3p	ENSG00000134138	MEIS2	-0.440333	0.000383395	0.0177007	8.92758	5.42446	1.19181	0.0600337	2.28913	3.76133e-05	1.09733	0.10165	-0.461641	3.32518e-06	-0.281805	0.0114444	-0.179836	0.17233	0	1
hsa-miR-144-3p	ENSG00000150764	DIXDC1	-0.524752	1.41628e-05	0.00211037	8.92758	6.42512	1.19181	0.0600337	2.28913	3.76133e-05	1.09733	0.10165	-0.276322	7.80162e-05	-0.0352285	0.714431	-0.241093	0.00404733	0	1
hsa-miR-144-3p	ENSG00000153015	CWC27	-0.420294	0.000745342	0.0261492	8.92758	4.05586	1.19181	0.0600337	2.28913	3.76133e-05	1.09733	0.10165	-0.0505234	0.523407	-0.0414135	0.646058	-0.00910992	0.96657	0	1
hsa-miR-144-3p	ENSG00000164953	TMEM67	-0.501112	3.89813e-05	0.00420412	8.92758	5.01323	1.19181	0.0600337	2.28913	3.76133e-05	1.09733	0.10165	-0.197661	0.0644074	0.0410118	0.782851	-0.238673	0.0702227	0	1
hsa-miR-144-3p	ENSG00000167081	PBX3	-0.520922	1.67732e-05	0.00237367	8.92758	6.21227	1.19181	0.0600337	2.28913	3.76133e-05	1.09733	0.10165	-0.199636	0.00836723	-0.13128	0.133653	-0.0683555	0.633697	1	1
hsa-miR-144-3p	ENSG00000176623	RMDN1	-0.400113	0.00139861	0.0373771	8.92758	5.82344	1.19181	0.0600337	2.28913	3.76133e-05	1.09733	0.10165	-0.110929	0.13295	-0.059466	0.506552	-0.0514628	0.723963	0	1
hsa-miR-144-3p	ENSG00000184898	RBM43	-0.440022	0.000387495	0.0178117	8.92758	3.94153	1.19181	0.0600337	2.28913	3.76133e-05	1.09733	0.10165	-0.648624	3.54201e-06	-0.248927	0.111757	-0.399697	0.014682	0	1
hsa-miR-144-3p	ENSG00000254004	ZNF260	-0.457986	0.000206156	0.0121739	8.92758	4.78382	1.19181	0.0600337	2.28913	3.76133e-05	1.09733	0.10165	-0.191272	0.000267446	-0.0993757	0.101469	-0.0918961	0.214376	0	1
hsa-miR-144-5p	ENSG00000164953	TMEM67	-0.476388	0.000104063	0.00798164	10.7567	5.01323	1.10292	0.117649	1.96677	0.000543702	0.863855	0.274601	-0.197661	0.0644074	0.0410118	0.782851	-0.238673	0.0702227	0	1
hsa-miR-147b-3p	ENSG00000166398	KIAA0355	-0.417059	0.000826632	0.0277567	0.318199	6.05387	-0.542858	0.136674	-0.726996	0.0227925	-0.184138	0.720632	0.516071	1.8057e-09	0.302358	0.000439443	0.213713	0.0161552	1	0
hsa-miR-147b-3p	ENSG00000170456	DENND5B	-0.417999	0.000802234	0.0272798	0.318199	6.39806	-0.542858	0.136674	-0.726996	0.0227925	-0.184138	0.720632	0.103225	0.230234	0.0905902	0.347446	0.0126345	0.958881	0	1
hsa-miR-147b-3p	ENSG00000176463	SLCO3A1	-0.40339	0.00126607	0.0353734	0.318199	6.09725	-0.542858	0.136674	-0.726996	0.0227925	-0.184138	0.720632	0.172203	0.0658074	0.171906	0.100964	0.000297131	0.999075	1	0
hsa-miR-147b-3p	ENSG00000197757	HOXC6	-0.406299	0.00115799	0.0336138	0.318199	-1.8544	-0.542858	0.136674	-0.726996	0.0227925	-0.184138	0.720632	0.432298	0.351638	0.205621	0.721187	0.226676	0.816047	0	1
hsa-miR-150-3p	ENSG00000116016	EPAS1	-0.438075	0.000414068	0.0185618	1.52643	9.54868	-0.180865	0.676465	-0.689613	0.0329112	-0.508748	0.209234	0.35015	3.64667e-07	0.223817	0.00269527	0.126333	0.142037	1	0
hsa-miR-150-3p	ENSG00000182446	NPLOC4	-0.442892	0.000351149	0.0167889	1.52643	6.54435	-0.180865	0.676465	-0.689613	0.0329112	-0.508748	0.209234	0.0913007	0.158714	0.0478005	0.543894	0.0435002	0.736076	0	1
hsa-miR-150-5p	ENSG00000117859	OSBPL9	-0.420917	0.000730524	0.0258449	8.10252	6.41101	0.0644054	0.811445	-0.381386	0.0216788	-0.445792	0.0195261	0.0882315	0.0885728	0.0696144	0.236527	0.0186171	0.886749	0	1
hsa-miR-150-5p	ENSG00000119681	LTBP2	-0.491482	5.7657e-05	0.00544261	8.10252	7.93003	0.0644054	0.811445	-0.381386	0.0216788	-0.445792	0.0195261	0.759608	0.00864744	0.775847	0.0204818	-0.0162388	0.987258	1	0
hsa-miR-150-5p	ENSG00000131389	SLC6A6	-0.414092	0.000908183	0.0292851	8.10252	6.53217	0.0644054	0.811445	-0.381386	0.0216788	-0.445792	0.0195261	0.829144	0.000353369	0.30216	0.274648	0.526984	0.0753942	1	0
hsa-miR-15a-5p	ENSG00000097096	SYDE2	-0.401762	0.00133045	0.0363399	10.2206	4.67388	0.329148	0.248404	0.874958	0.000107434	0.545809	0.0640769	-0.148136	0.285322	-0.00755437	0.971946	-0.140581	0.514636	0	1
hsa-miR-15a-5p	ENSG00000102678	FGF9	-0.401287	0.00134977	0.036627	10.2206	2.9124	0.329148	0.248404	0.874958	0.000107434	0.545809	0.0640769	-0.74456	6.5054e-05	-0.399462	0.0603214	-0.345098	0.181379	1	0
hsa-miR-15a-5p	ENSG00000102753	KPNA3	-0.401489	0.00134152	0.0365189	10.2206	6.39872	0.329148	0.248404	0.874958	0.000107434	0.545809	0.0640769	-0.124035	0.0807176	-0.0329724	0.730075	-0.0910628	0.399523	1	0
hsa-miR-15a-5p	ENSG00000104427	ZC2HC1A	-0.420048	0.00075125	0.0262691	10.2206	4.20965	0.329148	0.248404	0.874958	0.000107434	0.545809	0.0640769	-0.16723	0.0582362	-0.00311316	0.982949	-0.164116	0.160569	0	1
hsa-miR-15a-5p	ENSG00000114739	ACVR2B	-0.435359	0.000453915	0.0195623	10.2206	4.76547	0.329148	0.248404	0.874958	0.000107434	0.545809	0.0640769	-0.241569	0.0481639	0.0569746	0.731843	-0.298544	0.0450972	1	1
hsa-miR-15a-5p	ENSG00000114988	LMAN2L	-0.526994	1.2815e-05	0.00196584	10.2206	3.79975	0.329148	0.248404	0.874958	0.000107434	0.545809	0.0640769	-0.228657	0.00343367	-0.0613878	0.543754	-0.167269	0.104894	1	0
hsa-miR-15a-5p	ENSG00000115827	DCAF17	-0.494253	5.15771e-05	0.0050498	10.2206	4.24733	0.329148	0.248404	0.874958	0.000107434	0.545809	0.0640769	-0.157103	0.00148146	-0.0490533	0.426471	-0.10805	0.0947716	1	0
hsa-miR-15a-5p	ENSG00000131381	RBSN	-0.437433	0.000423196	0.0187916	10.2206	5.60775	0.329148	0.248404	0.874958	0.000107434	0.545809	0.0640769	-0.10279	0.0275127	-0.0317024	0.59961	-0.0710871	0.293135	1	1
hsa-miR-15a-5p	ENSG00000137872	SEMA6D	-0.406962	0.00113454	0.03321	10.2206	5.21914	0.329148	0.248404	0.874958	0.000107434	0.545809	0.0640769	-0.226496	0.0380706	-0.0495143	0.740762	-0.176982	0.251972	0	1
hsa-miR-15a-5p	ENSG00000142453	CARM1	-0.402789	0.00128951	0.0357353	10.2206	5.28922	0.329148	0.248404	0.874958	0.000107434	0.545809	0.0640769	-0.115557	0.0224638	-0.0710693	0.22752	-0.0444875	0.643232	1	1
hsa-miR-15a-5p	ENSG00000143067	ZNF697	-0.552832	3.83902e-06	0.000816282	10.2206	4.40075	0.329148	0.248404	0.874958	0.000107434	0.545809	0.0640769	-0.25704	0.0249801	-0.00424057	0.982266	-0.252799	0.0840112	1	0
hsa-miR-15a-5p	ENSG00000150764	DIXDC1	-0.517355	1.96003e-05	0.00263758	10.2206	6.42512	0.329148	0.248404	0.874958	0.000107434	0.545809	0.0640769	-0.276322	7.80162e-05	-0.0352285	0.714431	-0.241093	0.00404733	1	1
hsa-miR-15a-5p	ENSG00000163125	RPRD2	-0.434175	0.000472353	0.0200255	10.2206	6.69863	0.329148	0.248404	0.874958	0.000107434	0.545809	0.0640769	-0.19547	0.000122632	-0.0507568	0.419101	-0.144714	0.0182937	1	0
hsa-miR-15a-5p	ENSG00000164011	ZNF691	-0.44397	0.00033832	0.016413	10.2206	2.95213	0.329148	0.248404	0.874958	0.000107434	0.545809	0.0640769	-0.330371	0.000222381	-0.109409	0.308898	-0.220962	0.0492427	1	0
hsa-miR-15a-5p	ENSG00000166860	ZBTB39	-0.426198	0.00061536	0.0234167	10.2206	3.78429	0.329148	0.248404	0.874958	0.000107434	0.545809	0.0640769	-0.185234	0.0127379	-0.0734062	0.423297	-0.111827	0.31003	1	1
hsa-miR-15a-5p	ENSG00000174456	C12orf76	-0.41927	0.000770256	0.0266444	10.2206	3.02969	0.329148	0.248404	0.874958	0.000107434	0.545809	0.0640769	-0.251979	0.0102933	-0.154388	0.176231	-0.0975903	0.58802	1	0
hsa-miR-15a-5p	ENSG00000175087	PDIK1L	-0.438109	0.000413598	0.0185477	10.2206	3.30439	0.329148	0.248404	0.874958	0.000107434	0.545809	0.0640769	-0.481034	3.11783e-06	-0.272027	0.0181152	-0.209007	0.112446	1	1
hsa-miR-15a-5p	ENSG00000196544	BORCS6	-0.413316	0.000930643	0.0296941	10.2206	2.40523	0.329148	0.248404	0.874958	0.000107434	0.545809	0.0640769	-0.363767	0.00328735	-0.139705	0.354468	-0.224062	0.196013	0	1
hsa-miR-15a-5p	ENSG00000196659	TTC30B	-0.466768	0.000149484	0.0099938	10.2206	2.09296	0.329148	0.248404	0.874958	0.000107434	0.545809	0.0640769	-0.609159	2.13751e-05	-0.383177	0.0188092	-0.225982	0.278962	1	0
hsa-miR-15b-3p	ENSG00000005469	CROT	-0.432177	0.00050501	0.020843	5.39175	3.44315	0.571991	0.109061	1.14964	6.23457e-05	0.577653	0.124808	-0.303572	5.17272e-05	-0.163102	0.0563731	-0.14047	0.169432	0	1
hsa-miR-15b-3p	ENSG00000172171	TEFM	-0.463282	0.000170003	0.010817	5.39175	2.67904	0.571991	0.109061	1.14964	6.23457e-05	0.577653	0.124808	-0.161546	0.05187	-0.0533621	0.61779	-0.108184	0.399114	0	1
hsa-miR-15b-3p	ENSG00000198948	MFAP3L	-0.430316	0.000537258	0.0216239	5.39175	3.34024	0.571991	0.109061	1.14964	6.23457e-05	0.577653	0.124808	-0.587132	1.52619e-05	-0.352974	0.0219729	-0.234158	0.217142	0	1
hsa-miR-15b-5p	ENSG00000102753	KPNA3	-0.400088	0.00139969	0.0373888	7.15997	6.39872	0.270665	0.172388	0.650656	5.85632e-05	0.379991	0.0651931	-0.124035	0.0807176	-0.0329724	0.730075	-0.0910628	0.399523	1	0
hsa-miR-15b-5p	ENSG00000103066	PLA2G15	-0.450113	0.000273003	0.0144565	7.15997	4.1363	0.270665	0.172388	0.650656	5.85632e-05	0.379991	0.0651931	-0.24084	0.015031	-0.0369589	0.794823	-0.203881	0.117279	1	0
hsa-miR-15b-5p	ENSG00000115827	DCAF17	-0.424751	0.000645161	0.0240582	7.15997	4.24733	0.270665	0.172388	0.650656	5.85632e-05	0.379991	0.0651931	-0.157103	0.00148146	-0.0490533	0.426471	-0.10805	0.0947716	1	0
hsa-miR-15b-5p	ENSG00000125843	AP5S1	-0.402812	0.00128859	0.035721	7.15997	3.42952	0.270665	0.172388	0.650656	5.85632e-05	0.379991	0.0651931	-0.282614	0.00187962	-0.0875165	0.442439	-0.195098	0.104899	1	1
hsa-miR-15b-5p	ENSG00000131381	RBSN	-0.419096	0.00077456	0.0267336	7.15997	5.60775	0.270665	0.172388	0.650656	5.85632e-05	0.379991	0.0651931	-0.10279	0.0275127	-0.0317024	0.59961	-0.0710871	0.293135	1	0
hsa-miR-15b-5p	ENSG00000143067	ZNF697	-0.419169	0.000772753	0.0266961	7.15997	4.40075	0.270665	0.172388	0.650656	5.85632e-05	0.379991	0.0651931	-0.25704	0.0249801	-0.00424057	0.982266	-0.252799	0.0840112	1	0
hsa-miR-15b-5p	ENSG00000149182	ARFGAP2	-0.42799	0.00058018	0.0226479	7.15997	5.40356	0.270665	0.172388	0.650656	5.85632e-05	0.379991	0.0651931	-0.159807	0.00507141	-0.0937704	0.15868	-0.0660362	0.493948	0	1
hsa-miR-15b-5p	ENSG00000150764	DIXDC1	-0.495637	4.87674e-05	0.00487311	7.15997	6.42512	0.270665	0.172388	0.650656	5.85632e-05	0.379991	0.0651931	-0.276322	7.80162e-05	-0.0352285	0.714431	-0.241093	0.00404733	1	1
hsa-miR-15b-5p	ENSG00000183741	CBX6	-0.4688	0.0001386	0.00954872	7.15997	6.2835	0.270665	0.172388	0.650656	5.85632e-05	0.379991	0.0651931	-0.168562	0.000528312	-0.0472373	0.436681	-0.121324	0.0460972	1	1
hsa-miR-15b-5p	ENSG00000214367	HAUS3	-0.409259	0.00105663	0.03193	7.15997	3.50772	0.270665	0.172388	0.650656	5.85632e-05	0.379991	0.0651931	-0.170082	0.00629491	-0.0386027	0.64289	-0.13148	0.10843	1	0
hsa-miR-16-2-3p	ENSG00000036549	NA	-0.481031	8.70319e-05	0.00711655	7.68402	5.62964	0.618266	0.066473	1.18161	3.76133e-05	0.563339	0.123195	-0.215321	0.000158321	-0.122029	0.0625088	-0.0932917	0.257909	1	0
hsa-miR-16-2-3p	ENSG00000133059	DSTYK	-0.467536	0.000145284	0.00981935	7.68402	4.73735	0.618266	0.066473	1.18161	3.76133e-05	0.563339	0.123195	-0.228233	0.000104203	-0.0591752	0.413875	-0.169058	0.0169441	0	1
hsa-miR-16-2-3p	ENSG00000139977	NAA30	-0.5643	2.17532e-06	0.000535168	7.68402	5.3595	0.618266	0.066473	1.18161	3.76133e-05	0.563339	0.123195	-0.173614	0.00795238	-0.0303484	0.740085	-0.143266	0.0905644	0	1
hsa-miR-16-5p	ENSG00000079102	RUNX1T1	-0.447088	0.000303574	0.0153756	13.3828	6.17765	0.283944	0.250362	0.771909	9.38399e-05	0.487965	0.0548747	-0.370348	0.000659026	-0.0687925	0.636593	-0.301555	0.0234302	1	0
hsa-miR-16-5p	ENSG00000089177	KIF16B	-0.42778	0.000584206	0.0227364	13.3828	5.09509	0.283944	0.250362	0.771909	9.38399e-05	0.487965	0.0548747	-0.0332584	0.651396	0.0152519	0.864794	-0.0485103	0.686522	1	0
hsa-miR-16-5p	ENSG00000097096	SYDE2	-0.425449	0.000630611	0.0237534	13.3828	4.67388	0.283944	0.250362	0.771909	9.38399e-05	0.487965	0.0548747	-0.148136	0.285322	-0.00755437	0.971946	-0.140581	0.514636	0	1
hsa-miR-16-5p	ENSG00000102753	KPNA3	-0.409961	0.00103377	0.0315326	13.3828	6.39872	0.283944	0.250362	0.771909	9.38399e-05	0.487965	0.0548747	-0.124035	0.0807176	-0.0329724	0.730075	-0.0910628	0.399523	1	1
hsa-miR-16-5p	ENSG00000108375	RNF43	-0.407803	0.00110543	0.0327164	13.3828	2.77036	0.283944	0.250362	0.771909	9.38399e-05	0.487965	0.0548747	-0.220319	0.2329	0.0351695	0.894108	-0.255488	0.318894	1	0
hsa-miR-16-5p	ENSG00000114739	ACVR2B	-0.49457	5.09196e-05	0.00500438	13.3828	4.76547	0.283944	0.250362	0.771909	9.38399e-05	0.487965	0.0548747	-0.241569	0.0481639	0.0569746	0.731843	-0.298544	0.0450972	1	1
hsa-miR-16-5p	ENSG00000125843	AP5S1	-0.451862	0.000256643	0.0139355	13.3828	3.42952	0.283944	0.250362	0.771909	9.38399e-05	0.487965	0.0548747	-0.282614	0.00187962	-0.0875165	0.442439	-0.195098	0.104899	0	1
hsa-miR-16-5p	ENSG00000126775	ATG14	-0.401289	0.00134967	0.036627	13.3828	5.00552	0.283944	0.250362	0.771909	9.38399e-05	0.487965	0.0548747	-0.0668936	0.377393	0.130163	0.094331	-0.197057	0.0153718	1	1
hsa-miR-16-5p	ENSG00000131381	RBSN	-0.514367	2.2301e-05	0.00287717	13.3828	5.60775	0.283944	0.250362	0.771909	9.38399e-05	0.487965	0.0548747	-0.10279	0.0275127	-0.0317024	0.59961	-0.0710871	0.293135	1	0
hsa-miR-16-5p	ENSG00000131791	PRKAB2	-0.532281	1.00947e-05	0.00166031	13.3828	5.98528	0.283944	0.250362	0.771909	9.38399e-05	0.487965	0.0548747	-0.545278	0.000153283	0.0368807	0.863924	-0.582159	0.00076523	1	0
hsa-miR-16-5p	ENSG00000137502	RAB30	-0.417932	0.000803934	0.027308	13.3828	5.89301	0.283944	0.250362	0.771909	9.38399e-05	0.487965	0.0548747	-0.479046	3.3595e-05	-0.180332	0.176216	-0.298714	0.0344264	1	0
hsa-miR-16-5p	ENSG00000142453	CARM1	-0.407045	0.00113163	0.0331639	13.3828	5.28922	0.283944	0.250362	0.771909	9.38399e-05	0.487965	0.0548747	-0.115557	0.0224638	-0.0710693	0.22752	-0.0444875	0.643232	1	0
hsa-miR-16-5p	ENSG00000143067	ZNF697	-0.482999	8.06209e-05	0.00678158	13.3828	4.40075	0.283944	0.250362	0.771909	9.38399e-05	0.487965	0.0548747	-0.25704	0.0249801	-0.00424057	0.982266	-0.252799	0.0840112	1	0
hsa-miR-16-5p	ENSG00000149182	ARFGAP2	-0.417994	0.000802364	0.0272817	13.3828	5.40356	0.283944	0.250362	0.771909	9.38399e-05	0.487965	0.0548747	-0.159807	0.00507141	-0.0937704	0.15868	-0.0660362	0.493948	1	1
hsa-miR-16-5p	ENSG00000150764	DIXDC1	-0.449939	0.000274686	0.0145016	13.3828	6.42512	0.283944	0.250362	0.771909	9.38399e-05	0.487965	0.0548747	-0.276322	7.80162e-05	-0.0352285	0.714431	-0.241093	0.00404733	1	1
hsa-miR-16-5p	ENSG00000160703	NLRX1	-0.421015	0.000728221	0.0258041	13.3828	4.4634	0.283944	0.250362	0.771909	9.38399e-05	0.487965	0.0548747	-0.141193	0.12527	-0.0117536	0.933817	-0.129439	0.326322	1	1
hsa-miR-16-5p	ENSG00000166860	ZBTB39	-0.497999	4.42949e-05	0.00457188	13.3828	3.78429	0.283944	0.250362	0.771909	9.38399e-05	0.487965	0.0548747	-0.185234	0.0127379	-0.0734062	0.423297	-0.111827	0.31003	1	1
hsa-miR-16-5p	ENSG00000175087	PDIK1L	-0.411538	0.000984077	0.0306498	13.3828	3.30439	0.283944	0.250362	0.771909	9.38399e-05	0.487965	0.0548747	-0.481034	3.11783e-06	-0.272027	0.0181152	-0.209007	0.112446	1	1
hsa-miR-16-5p	ENSG00000183741	CBX6	-0.501534	3.83073e-05	0.00415428	13.3828	6.2835	0.283944	0.250362	0.771909	9.38399e-05	0.487965	0.0548747	-0.168562	0.000528312	-0.0472373	0.436681	-0.121324	0.0460972	1	1
hsa-miR-17-3p	ENSG00000196724	ZNF418	-0.428539	0.000569786	0.0223999	5.68376	3.48013	0.0495891	0.863638	0.411054	0.00821393	0.361465	0.0651931	-0.084103	0.405013	0.0468935	0.701792	-0.130996	0.332187	0	1
hsa-miR-17-5p	ENSG00000072133	RPS6KA6	-0.452447	0.000251371	0.0137581	10.0944	2.41736	0.101489	0.478847	0.285421	0.00821393	0.183932	0.205935	-0.162544	0.207161	0.00535255	0.979016	-0.167897	0.363855	1	0
hsa-miR-17-5p	ENSG00000113300	CNOT6	-0.425787	0.000623688	0.0235957	10.0944	5.31282	0.101489	0.478847	0.285421	0.00821393	0.183932	0.205935	-0.142065	0.00514673	-0.0802028	0.177218	-0.0618624	0.460639	1	0
hsa-miR-17-5p	ENSG00000121903	ZSCAN20	-0.424657	0.000647139	0.0241072	10.0944	2.71954	0.101489	0.478847	0.285421	0.00821393	0.183932	0.205935	-0.279259	0.0396606	0.0582925	0.755881	-0.337552	0.0425112	0	1
hsa-miR-17-5p	ENSG00000139977	NAA30	-0.405871	0.00117336	0.0338645	10.0944	5.3595	0.101489	0.478847	0.285421	0.00821393	0.183932	0.205935	-0.173614	0.00795238	-0.0303484	0.740085	-0.143266	0.0905644	1	0
hsa-miR-17-5p	ENSG00000176532	PRR15	-0.421179	0.000724377	0.0257256	10.0944	0.702312	0.101489	0.478847	0.285421	0.00821393	0.183932	0.205935	-2.38764	9.77426e-07	-0.94449	0.0746635	-1.44315	0.0125846	1	1
hsa-miR-17-5p	ENSG00000179476	C14orf28	-0.423927	0.000662705	0.0244348	10.0944	3.54002	0.101489	0.478847	0.285421	0.00821393	0.183932	0.205935	-0.322254	0.00203159	-0.0609728	0.667399	-0.261281	0.0470038	1	1
hsa-miR-17-5p	ENSG00000198863	RUNDC1	-0.424606	0.000648223	0.02413	10.0944	3.87554	0.101489	0.478847	0.285421	0.00821393	0.183932	0.205935	-0.24775	0.000261815	-0.224282	0.00428166	-0.0234674	0.898351	1	0
hsa-miR-17-5p	ENSG00000198948	MFAP3L	-0.420939	0.000730022	0.0258368	10.0944	3.34024	0.101489	0.478847	0.285421	0.00821393	0.183932	0.205935	-0.587132	1.52619e-05	-0.352974	0.0219729	-0.234158	0.217142	1	1
hsa-miR-182-5p	ENSG00000072133	RPS6KA6	-0.420929	0.000730253	0.0258412	6.61519	2.41736	1.52732	0.0102022	2.08355	3.76133e-05	0.556238	0.398857	-0.162544	0.207161	0.00535255	0.979016	-0.167897	0.363855	0	1
hsa-miR-182-5p	ENSG00000083099	LYRM2	-0.477001	0.000101649	0.00785831	6.61519	5.28341	1.52732	0.0102022	2.08355	3.76133e-05	0.556238	0.398857	-0.170546	0.0034203	-0.0872751	0.202894	-0.0832705	0.350958	1	0
hsa-miR-182-5p	ENSG00000100664	EIF5	-0.427375	0.000592052	0.0229065	6.61519	7.48309	1.52732	0.0102022	2.08355	3.76133e-05	0.556238	0.398857	-0.404497	3.03717e-06	-0.50509	1.13297e-06	0.100593	0.4667	1	1
hsa-miR-182-5p	ENSG00000101413	RPRD1B	-0.560117	2.68263e-06	0.000625408	6.61519	6.21795	1.52732	0.0102022	2.08355	3.76133e-05	0.556238	0.398857	-0.1998	0.00985568	-0.102328	0.264628	-0.0974717	0.434855	0	1
hsa-miR-182-5p	ENSG00000102753	KPNA3	-0.415337	0.000873125	0.0286514	6.61519	6.39872	1.52732	0.0102022	2.08355	3.76133e-05	0.556238	0.398857	-0.124035	0.0807176	-0.0329724	0.730075	-0.0910628	0.399523	0	1
hsa-miR-182-5p	ENSG00000103174	NAGPA	-0.411905	0.000972849	0.0304453	6.61519	2.44935	1.52732	0.0102022	2.08355	3.76133e-05	0.556238	0.398857	-0.205005	0.0387488	-0.0920001	0.448196	-0.113005	0.491787	0	1
hsa-miR-182-5p	ENSG00000111667	USP5	-0.444294	0.000334541	0.016298	6.61519	5.14763	1.52732	0.0102022	2.08355	3.76133e-05	0.556238	0.398857	-0.175327	0.0025662	-0.15818	0.0195203	-0.0171464	0.914778	1	1
hsa-miR-182-5p	ENSG00000129474	AJUBA	-0.408419	0.00108452	0.0323849	6.61519	2.99066	1.52732	0.0102022	2.08355	3.76133e-05	0.556238	0.398857	-0.631339	0.000137077	-0.351738	0.0638992	-0.279601	0.240954	1	1
hsa-miR-182-5p	ENSG00000139977	NAA30	-0.532751	9.881e-06	0.00163462	6.61519	5.3595	1.52732	0.0102022	2.08355	3.76133e-05	0.556238	0.398857	-0.173614	0.00795238	-0.0303484	0.740085	-0.143266	0.0905644	0	1
hsa-miR-182-5p	ENSG00000143067	ZNF697	-0.530657	1.08668e-05	0.00175034	6.61519	4.40075	1.52732	0.0102022	2.08355	3.76133e-05	0.556238	0.398857	-0.25704	0.0249801	-0.00424057	0.982266	-0.252799	0.0840112	0	1
hsa-miR-182-5p	ENSG00000146463	ZMYM4	-0.430038	0.000542226	0.0217443	6.61519	6.63428	1.52732	0.0102022	2.08355	3.76133e-05	0.556238	0.398857	-0.175943	9.28348e-06	-0.103642	0.0208226	-0.0723007	0.17317	1	0
hsa-miR-182-5p	ENSG00000149313	AASDHPPT	-0.438212	0.000412143	0.0185071	6.61519	5.00291	1.52732	0.0102022	2.08355	3.76133e-05	0.556238	0.398857	-0.187845	0.000956773	-0.129178	0.049389	-0.0586664	0.567565	0	1
hsa-miR-182-5p	ENSG00000153107	ANAPC1	-0.500799	3.94877e-05	0.00424002	6.61519	5.33011	1.52732	0.0102022	2.08355	3.76133e-05	0.556238	0.398857	-0.14761	0.00254732	-0.0846736	0.137226	-0.062936	0.425685	1	0
hsa-miR-182-5p	ENSG00000166135	HIF1AN	-0.437883	0.000416783	0.0186262	6.61519	5.85891	1.52732	0.0102022	2.08355	3.76133e-05	0.556238	0.398857	-0.0747054	0.250015	-0.0146987	0.870006	-0.0600067	0.580091	0	1
hsa-miR-182-5p	ENSG00000166266	CUL5	-0.468006	0.000142763	0.00972097	6.61519	6.20526	1.52732	0.0102022	2.08355	3.76133e-05	0.556238	0.398857	-0.113129	0.0668002	-0.0779046	0.272998	-0.0352239	0.799331	1	1
hsa-miR-182-5p	ENSG00000171681	ATF7IP	-0.435151	0.000457103	0.0196439	6.61519	7.65285	1.52732	0.0102022	2.08355	3.76133e-05	0.556238	0.398857	-0.239754	1.47743e-05	-0.0872938	0.167965	-0.15246	0.0206349	1	0
hsa-miR-182-5p	ENSG00000197024	ZNF398	-0.400344	0.0013889	0.0372196	6.61519	4.45361	1.52732	0.0102022	2.08355	3.76133e-05	0.556238	0.398857	-0.126057	0.0257891	-0.0733043	0.26895	-0.0527527	0.613426	1	0
hsa-miR-182-5p	ENSG00000198948	MFAP3L	-0.420959	0.000729546	0.025828	6.61519	3.34024	1.52732	0.0102022	2.08355	3.76133e-05	0.556238	0.398857	-0.587132	1.52619e-05	-0.352974	0.0219729	-0.234158	0.217142	0	1
hsa-miR-183-5p	ENSG00000109084	TMEM97	-0.402371	0.00130603	0.0359682	-0.73632	2.46593	0.779556	0.339598	1.63748	0.00698427	0.857919	0.316337	-0.304601	0.0149444	-0.150712	0.312878	-0.153889	0.449771	1	0
hsa-miR-184	ENSG00000105221	AKT2	-0.450453	0.000269755	0.0143492	2.04338	6.52242	0.774381	0.0469804	0.568137	0.108042	-0.206244	0.696839	-0.0383196	0.651213	-0.0607562	0.488808	0.0224365	0.905042	1	1
hsa-miR-184	ENSG00000168066	SF1	-0.487202	6.83567e-05	0.00608196	2.04338	7.31886	0.774381	0.0469804	0.568137	0.108042	-0.206244	0.696839	-0.0234746	0.772111	-0.132073	0.0645151	0.108598	0.213099	0	1
hsa-miR-185-5p	ENSG00000011114	BTBD7	-0.541252	6.67109e-06	0.00123159	8.40946	5.93311	0.523069	0.0531782	0.793222	0.000232573	0.270153	0.373245	-0.100901	0.0234321	-0.0208307	0.734183	-0.0800702	0.188091	0	1
hsa-miR-185-5p	ENSG00000133059	DSTYK	-0.41011	0.00102898	0.0314438	8.40946	4.73735	0.523069	0.0531782	0.793222	0.000232573	0.270153	0.373245	-0.228233	0.000104203	-0.0591752	0.413875	-0.169058	0.0169441	1	0
hsa-miR-187-5p	ENSG00000133083	DCLK1	-0.424279	0.000655147	0.0242859	-0.459845	5.97889	0.737217	0.323584	1.36312	0.0185702	0.625899	0.454778	-0.327956	0.059074	-0.276128	0.159596	-0.0518276	0.910642	0	1
hsa-miR-187-5p	ENSG00000169224	GCSAML	-0.430194	0.000539424	0.0216753	-0.459845	-0.000671777	0.737217	0.323584	1.36312	0.0185702	0.625899	0.454778	-1.02997	5.22289e-05	-0.560613	0.053652	-0.469359	0.180754	0	1
hsa-miR-18a-3p	ENSG00000101413	RPRD1B	-0.431891	0.000509845	0.0209625	1.84316	6.21795	0.421063	0.109061	0.708367	0.00059435	0.287304	0.332897	-0.1998	0.00985568	-0.102328	0.264628	-0.0974717	0.434855	0	1
hsa-miR-18a-3p	ENSG00000185453	ZSWIM9	-0.416201	0.000849521	0.0282101	1.84316	2.30813	0.421063	0.109061	0.708367	0.00059435	0.287304	0.332897	-0.33595	0.000615397	-0.104195	0.388157	-0.231756	0.0646615	1	0
hsa-miR-18a-5p	ENSG00000087884	AAMDC	-0.418125	0.000798997	0.0272075	5.22802	3.83465	0.167088	0.557512	0.645073	0.0015919	0.477985	0.0760905	-0.391021	0.000239148	-0.164354	0.186267	-0.226666	0.10599	0	1
hsa-miR-18b-5p	ENSG00000124171	PARD6B	-0.420938	0.000730035	0.0258368	2.57063	3.40041	0.360491	0.370396	1.0345	0.000525831	0.674009	0.085696	-1.19947	7.58775e-05	-0.706565	0.0412707	-0.492902	0.267123	1	1
hsa-miR-18b-5p	ENSG00000129474	AJUBA	-0.451825	0.000256977	0.0139485	2.57063	2.99066	0.360491	0.370396	1.0345	0.000525831	0.674009	0.085696	-0.631339	0.000137077	-0.351738	0.0638992	-0.279601	0.240954	1	0
hsa-miR-18b-5p	ENSG00000198948	MFAP3L	-0.530749	1.0822e-05	0.00174502	2.57063	3.34024	0.360491	0.370396	1.0345	0.000525831	0.674009	0.085696	-0.587132	1.52619e-05	-0.352974	0.0219729	-0.234158	0.217142	1	0
hsa-miR-196b-5p	ENSG00000107779	BMPR1A	-0.453018	0.000246322	0.0135808	2.72978	6.49334	1.12659	0.0469804	1.89088	3.76133e-05	0.764286	0.209234	-0.183169	0.00739527	-0.0642286	0.453488	-0.11894	0.217612	1	0
hsa-miR-200a-3p	ENSG00000003393	ALS2	-0.428144	0.000577245	0.0225792	3.48998	5.94363	-1.24193	0.0105261	-1.53615	0.000104899	-0.294218	0.623992	0.109268	0.24693	0.125319	0.219754	-0.0160511	0.951454	0	1
hsa-miR-200a-3p	ENSG00000108861	DUSP3	-0.466135	0.000153034	0.0101402	3.48998	7.73921	-1.24193	0.0105261	-1.53615	0.000104899	-0.294218	0.623992	0.165175	0.0967395	-0.00530769	0.974135	0.170483	0.199028	1	1
hsa-miR-200a-3p	ENSG00000109171	SLAIN2	-0.515463	2.12726e-05	0.00278551	3.48998	6.78376	-1.24193	0.0105261	-1.53615	0.000104899	-0.294218	0.623992	0.047484	0.390624	-0.0390513	0.536305	0.0865353	0.207869	0	1
hsa-miR-200a-3p	ENSG00000109670	FBXW7	-0.423765	0.000666196	0.0245068	3.48998	5.59972	-1.24193	0.0105261	-1.53615	0.000104899	-0.294218	0.623992	0.208771	0.00342405	0.0447723	0.638783	0.163998	0.0718066	1	0
hsa-miR-200a-3p	ENSG00000110429	FBXO3	-0.548561	4.71803e-06	0.00094998	3.48998	5.85104	-1.24193	0.0105261	-1.53615	0.000104899	-0.294218	0.623992	0.0608639	0.281567	0.0485414	0.45113	0.0123224	0.933866	0	1
hsa-miR-200a-3p	ENSG00000112320	SOBP	-0.507706	2.96112e-05	0.00349015	3.48998	5.38207	-1.24193	0.0105261	-1.53615	0.000104899	-0.294218	0.623992	0.0851376	0.35723	0.140513	0.142852	-0.0553758	0.758702	0	1
hsa-miR-200a-3p	ENSG00000112531	QKI	-0.446066	0.000314588	0.0157124	3.48998	8.99409	-1.24193	0.0105261	-1.53615	0.000104899	-0.294218	0.623992	0.0948647	0.214019	0.0863337	0.310685	0.00853103	0.971151	1	1
hsa-miR-200a-3p	ENSG00000116141	MARK1	-0.407116	0.00112916	0.0331208	3.48998	4.8699	-1.24193	0.0105261	-1.53615	0.000104899	-0.294218	0.623992	0.0430086	0.612038	0.0247618	0.808848	0.0182468	0.927735	0	1
hsa-miR-200a-3p	ENSG00000116667	C1orf21	-0.492084	5.62827e-05	0.0053568	3.48998	6.8213	-1.24193	0.0105261	-1.53615	0.000104899	-0.294218	0.623992	0.0875055	0.35615	0.101328	0.320579	-0.0138228	0.957392	0	1
hsa-miR-200a-3p	ENSG00000136828	RALGPS1	-0.422541	0.0006932	0.0250852	3.48998	4.58772	-1.24193	0.0105261	-1.53615	0.000104899	-0.294218	0.623992	0.234721	0.0311205	0.382509	0.00210808	-0.147787	0.37154	0	1
hsa-miR-200a-3p	ENSG00000148516	ZEB1	-0.604036	2.55051e-07	9.71202e-05	3.48998	7.38946	-1.24193	0.0105261	-1.53615	0.000104899	-0.294218	0.623992	0.0986488	0.0682359	0.0788144	0.199432	0.0198344	0.884335	1	1
hsa-miR-200a-3p	ENSG00000151967	SCHIP1	-0.415031	0.00088162	0.0287982	3.48998	3.44644	-1.24193	0.0105261	-1.53615	0.000104899	-0.294218	0.623992	0.543335	0.000629391	0.352759	0.05499	0.190577	0.469272	0	1
hsa-miR-200a-3p	ENSG00000154556	SORBS2	-0.475877	0.000106112	0.00809334	3.48998	9.12108	-1.24193	0.0105261	-1.53615	0.000104899	-0.294218	0.623992	0.262053	0.103653	0.167668	0.372657	0.0943847	0.788285	1	0
hsa-miR-200a-3p	ENSG00000162409	PRKAA2	-0.471745	0.000124107	0.00892144	3.48998	8.13823	-1.24193	0.0105261	-1.53615	0.000104899	-0.294218	0.623992	0.18703	0.325713	0.182142	0.385362	0.00488796	0.993281	1	0
hsa-miR-200a-3p	ENSG00000163539	CLASP2	-0.40623	0.00116044	0.0336518	3.48998	6.85369	-1.24193	0.0105261	-1.53615	0.000104899	-0.294218	0.623992	0.0592866	0.347686	0.0557263	0.426628	0.00356027	0.985796	1	1
hsa-miR-200a-3p	ENSG00000164736	SOX17	-0.419351	0.000768248	0.026609	3.48998	3.97734	-1.24193	0.0105261	-1.53615	0.000104899	-0.294218	0.623992	1.86407	3.61802e-08	1.4143	8.36157e-05	0.449771	0.311579	0	1
hsa-miR-200a-3p	ENSG00000165516	KLHDC2	-0.418431	0.000791215	0.0270528	3.48998	5.83979	-1.24193	0.0105261	-1.53615	0.000104899	-0.294218	0.623992	-0.0408372	0.603845	-0.0150636	0.8803	-0.0257736	0.877966	1	0
hsa-miR-200a-3p	ENSG00000179456	ZBTB18	-0.431867	0.000510247	0.0209732	3.48998	5.31527	-1.24193	0.0105261	-1.53615	0.000104899	-0.294218	0.623992	0.265402	0.000599405	0.182104	0.0412881	0.0832979	0.536219	1	0
hsa-miR-200a-3p	ENSG00000183722	LHFPL6	-0.403926	0.0012455	0.0350359	3.48998	6.17054	-1.24193	0.0105261	-1.53615	0.000104899	-0.294218	0.623992	0.0983518	0.4075	0.11521	0.366746	-0.0168588	0.958058	1	1
hsa-miR-200a-3p	ENSG00000185800	DMWD	-0.456105	0.000220597	0.0127009	3.48998	5.14849	-1.24193	0.0105261	-1.53615	0.000104899	-0.294218	0.623992	0.285532	0.00141172	0.22834	0.0276989	0.0571918	0.776603	1	1
hsa-miR-200a-3p	ENSG00000196628	TCF4	-0.440413	0.000382352	0.0176725	3.48998	8.2955	-1.24193	0.0105261	-1.53615	0.000104899	-0.294218	0.623992	0.141775	0.0760031	0.154269	0.0830328	-0.0124941	0.957852	1	1
hsa-miR-200a-3p	ENSG00000196865	NHLRC2	-0.577288	1.11354e-06	0.00031863	3.48998	7.77602	-1.24193	0.0105261	-1.53615	0.000104899	-0.294218	0.623992	0.296337	0.000365709	0.185225	0.0536883	0.111112	0.396686	1	0
hsa-miR-200a-3p	ENSG00000197217	ENTPD4	-0.434442	0.000468129	0.0199179	3.48998	5.9659	-1.24193	0.0105261	-1.53615	0.000104899	-0.294218	0.623992	0.26781	0.000758759	0.212814	0.0214523	0.0549953	0.747192	1	0
hsa-miR-200a-3p	ENSG00000205531	NAP1L4	-0.473013	0.000118305	0.00865983	3.48998	6.2646	-1.24193	0.0105261	-1.53615	0.000104899	-0.294218	0.623992	0.0340845	0.646512	0.0292674	0.729141	0.00481716	0.981379	1	0
hsa-miR-200a-3p	ENSG00000221988	PPT2	-0.446419	0.000310737	0.0155996	3.48998	3.70506	-1.24193	0.0105261	-1.53615	0.000104899	-0.294218	0.623992	0.247752	0.00263811	0.173899	0.068333	0.0738531	0.641513	1	1
hsa-miR-200b-3p	ENSG00000011566	MAP4K3	-0.446227	0.000312821	0.0156615	4.03011	6.1074	-1.04617	0.0304139	-1.40677	0.000370408	-0.360601	0.540923	0.0757597	0.237325	0.00665174	0.945031	0.0691079	0.486159	0	1
hsa-miR-200b-3p	ENSG00000047644	WWC3	-0.426479	0.000609719	0.0232869	4.03011	6.12833	-1.04617	0.0304139	-1.40677	0.000370408	-0.360601	0.540923	0.264615	6.6535e-05	0.203905	0.00749856	0.0607106	0.623391	1	0
hsa-miR-200b-3p	ENSG00000074054	CLASP1	-0.408626	0.00107759	0.0322641	4.03011	7.21486	-1.04617	0.0304139	-1.40677	0.000370408	-0.360601	0.540923	0.00670725	0.936882	0.0473084	0.519692	-0.0406012	0.738106	1	0
hsa-miR-200b-3p	ENSG00000099954	CECR2	-0.427032	0.000598757	0.0230523	4.03011	4.19997	-1.04617	0.0304139	-1.40677	0.000370408	-0.360601	0.540923	0.202008	0.162855	0.256132	0.103926	-0.0541244	0.877273	0	1
hsa-miR-200b-3p	ENSG00000102755	FLT1	-0.559776	2.72852e-06	0.000632413	4.03011	7.53013	-1.04617	0.0304139	-1.40677	0.000370408	-0.360601	0.540923	0.900507	1.79495e-11	0.561494	2.97714e-05	0.339014	0.0109484	1	0
hsa-miR-200b-3p	ENSG00000105993	DNAJB6	-0.401452	0.00134302	0.0365331	4.03011	6.79008	-1.04617	0.0304139	-1.40677	0.000370408	-0.360601	0.540923	0.0393522	0.724208	0.0402996	0.744471	-0.000947469	0.9979	1	1
hsa-miR-200b-3p	ENSG00000109670	FBXW7	-0.417629	0.000811769	0.0274602	4.03011	5.59972	-1.04617	0.0304139	-1.40677	0.000370408	-0.360601	0.540923	0.208771	0.00342405	0.0447723	0.638783	0.163998	0.0718066	1	1
hsa-miR-200b-3p	ENSG00000109756	RAPGEF2	-0.521373	1.64442e-05	0.00234216	4.03011	6.54547	-1.04617	0.0304139	-1.40677	0.000370408	-0.360601	0.540923	0.229079	0.000432584	0.202217	0.00743694	0.0268623	0.872294	0	1
hsa-miR-200b-3p	ENSG00000112531	QKI	-0.498899	4.26941e-05	0.00445979	4.03011	8.99409	-1.04617	0.0304139	-1.40677	0.000370408	-0.360601	0.540923	0.0948647	0.214019	0.0863337	0.310685	0.00853103	0.971151	1	1
hsa-miR-200b-3p	ENSG00000114120	SLC25A36	-0.460561	0.000187782	0.0115038	4.03011	7.04305	-1.04617	0.0304139	-1.40677	0.000370408	-0.360601	0.540923	0.260738	0.00291335	0.220345	0.0300483	0.0403932	0.853876	1	1
hsa-miR-200b-3p	ENSG00000118496	FBXO30	-0.479854	9.10891e-05	0.00732841	4.03011	5.64526	-1.04617	0.0304139	-1.40677	0.000370408	-0.360601	0.540923	0.0969118	0.124167	0.0657447	0.368821	0.0311671	0.82888	0	1
hsa-miR-200b-3p	ENSG00000120053	GOT1	-0.531692	1.03684e-05	0.0016896	4.03011	7.86419	-1.04617	0.0304139	-1.40677	0.000370408	-0.360601	0.540923	0.118428	0.53937	0.0139679	0.958823	0.10446	0.775675	1	0
hsa-miR-200b-3p	ENSG00000125827	TMX4	-0.542879	6.1803e-06	0.00116373	4.03011	7.7977	-1.04617	0.0304139	-1.40677	0.000370408	-0.360601	0.540923	0.0709863	0.363479	0.045428	0.622559	0.0255583	0.889196	1	1
hsa-miR-200b-3p	ENSG00000127445	PIN1	-0.439216	0.000398306	0.0181095	4.03011	5.08961	-1.04617	0.0304139	-1.40677	0.000370408	-0.360601	0.540923	0.0198848	0.830096	-0.0401732	0.664816	0.0600581	0.651898	1	0
hsa-miR-200b-3p	ENSG00000133030	MPRIP	-0.445494	0.000320903	0.0159019	4.03011	7.94783	-1.04617	0.0304139	-1.40677	0.000370408	-0.360601	0.540923	0.21528	0.00152465	0.214915	0.00647598	0.000365118	0.998897	0	1
hsa-miR-200b-3p	ENSG00000134769	DTNA	-0.415146	0.000878406	0.0287355	4.03011	6.94117	-1.04617	0.0304139	-1.40677	0.000370408	-0.360601	0.540923	0.0398953	0.768081	0.0200457	0.901309	0.0198496	0.950706	0	1
hsa-miR-200b-3p	ENSG00000135766	EGLN1	-0.467293	0.000146602	0.00987667	4.03011	6.54112	-1.04617	0.0304139	-1.40677	0.000370408	-0.360601	0.540923	0.1609	0.0186094	0.0418802	0.643567	0.119019	0.209905	0	1
hsa-miR-200b-3p	ENSG00000136153	LMO7	-0.422422	0.000695862	0.0251469	4.03011	7.79839	-1.04617	0.0304139	-1.40677	0.000370408	-0.360601	0.540923	0.0767066	0.684557	0.120434	0.536629	-0.0437277	0.916278	1	1
hsa-miR-200b-3p	ENSG00000138443	ABI2	-0.416823	0.000832886	0.0278748	4.03011	6.87718	-1.04617	0.0304139	-1.40677	0.000370408	-0.360601	0.540923	0.0334732	0.710519	0.0574498	0.532333	-0.0239766	0.901569	1	0
hsa-miR-200b-3p	ENSG00000141469	SLC14A1	-0.424381	0.000652984	0.024239	4.03011	4.20224	-1.04617	0.0304139	-1.40677	0.000370408	-0.360601	0.540923	0.0382919	0.907258	0.00563706	0.988603	0.0326548	0.964476	0	1
hsa-miR-200b-3p	ENSG00000145495	MARCH6	-0.47451	0.000111783	0.00835791	4.03011	7.75427	-1.04617	0.0304139	-1.40677	0.000370408	-0.360601	0.540923	0.0745691	0.214742	0.109731	0.0880734	-0.0351616	0.779177	1	0
hsa-miR-200b-3p	ENSG00000148516	ZEB1	-0.587988	6.27417e-07	0.000201479	4.03011	7.38946	-1.04617	0.0304139	-1.40677	0.000370408	-0.360601	0.540923	0.0986488	0.0682359	0.0788144	0.199432	0.0198344	0.884335	1	1
hsa-miR-200b-3p	ENSG00000163539	CLASP2	-0.408604	0.00107834	0.0322731	4.03011	6.85369	-1.04617	0.0304139	-1.40677	0.000370408	-0.360601	0.540923	0.0592866	0.347686	0.0557263	0.426628	0.00356027	0.985796	0	1
hsa-miR-200b-3p	ENSG00000165194	PCDH19	-0.410311	0.00102255	0.0313279	4.03011	3.05442	-1.04617	0.0304139	-1.40677	0.000370408	-0.360601	0.540923	0.665156	0.000294022	0.521149	0.0146229	0.144007	0.697514	0	1
hsa-miR-200b-3p	ENSG00000165757	JCAD	-0.534099	9.29046e-06	0.00156289	4.03011	7.51243	-1.04617	0.0304139	-1.40677	0.000370408	-0.360601	0.540923	0.40061	6.30375e-06	0.405134	7.21946e-05	-0.00452322	0.987798	0	1
hsa-miR-200b-3p	ENSG00000168118	RAB4A	-0.407691	0.00110927	0.0327828	4.03011	5.51762	-1.04617	0.0304139	-1.40677	0.000370408	-0.360601	0.540923	-0.039314	0.728508	-0.0177888	0.898315	-0.0215252	0.933734	1	0
hsa-miR-200b-3p	ENSG00000177311	ZBTB38	-0.417583	0.000812954	0.0274878	4.03011	7.40527	-1.04617	0.0304139	-1.40677	0.000370408	-0.360601	0.540923	0.126404	0.0350695	0.151104	0.0261303	-0.0246998	0.868508	1	1
hsa-miR-200b-3p	ENSG00000183873	SCN5A	-0.410341	0.0010216	0.0313102	4.03011	7.24967	-1.04617	0.0304139	-1.40677	0.000370408	-0.360601	0.540923	0.304328	0.169631	0.370849	0.123859	-0.0665209	0.906934	0	1
hsa-miR-200b-3p	ENSG00000185532	PRKG1	-0.537214	8.05011e-06	0.0014109	4.03011	6.34078	-1.04617	0.0304139	-1.40677	0.000370408	-0.360601	0.540923	0.235109	0.0113324	0.0862023	0.456915	0.148907	0.267305	0	1
hsa-miR-200b-3p	ENSG00000187676	B3GLCT	-0.499202	4.21666e-05	0.00442854	4.03011	4.86315	-1.04617	0.0304139	-1.40677	0.000370408	-0.360601	0.540923	0.104563	0.449122	0.225631	0.105739	-0.121068	0.581012	1	1
hsa-miR-200b-3p	ENSG00000198612	COPS8	-0.45523	0.000227633	0.0129428	4.03011	5.82079	-1.04617	0.0304139	-1.40677	0.000370408	-0.360601	0.540923	-0.00513933	0.956807	-0.0306969	0.722067	0.0255576	0.872294	0	1
hsa-miR-200b-3p	ENSG00000213639	PPP1CB	-0.440301	0.000383811	0.0177077	4.03011	8.41322	-1.04617	0.0304139	-1.40677	0.000370408	-0.360601	0.540923	0.115321	0.195865	0.0471806	0.674995	0.0681399	0.680614	1	0
hsa-miR-203a-3p	ENSG00000158636	EMSY	-0.434663	0.000464665	0.019831	6.47306	5.71908	-0.141977	0.605016	-0.455519	0.0286989	-0.313543	0.237437	0.123799	0.00571736	0.0688114	0.189758	0.0549875	0.453404	1	0
hsa-miR-206	ENSG00000070770	CSNK2A2	-0.437266	0.000425593	0.0188511	1.54208	5.50544	1.28403	0.000170919	1.15117	0.000104967	-0.132861	0.803324	-0.187414	0.00032154	-0.111355	0.063618	-0.0760588	0.335076	0	1
hsa-miR-206	ENSG00000072415	MPP5	-0.42699	0.000599591	0.023072	1.54208	5.15024	1.28403	0.000170919	1.15117	0.000104967	-0.132861	0.803324	-0.262795	9.78361e-07	-0.214818	0.000319679	-0.0479769	0.616293	0	1
hsa-miR-206	ENSG00000074410	CA12	-0.474625	0.000111294	0.00833672	1.54208	2.08011	1.28403	0.000170919	1.15117	0.000104967	-0.132861	0.803324	-2.50502	5.84621e-06	-1.84849	0.00280996	-0.656525	0.474092	0	1
hsa-miR-206	ENSG00000105976	MET	-0.502486	3.68269e-05	0.00404811	1.54208	5.79294	1.28403	0.000170919	1.15117	0.000104967	-0.132861	0.803324	-0.3973	0.00571549	-0.283707	0.087791	-0.113592	0.697814	1	1
hsa-miR-206	ENSG00000113645	WWC1	-0.507283	3.01439e-05	0.00353286	1.54208	1.84669	1.28403	0.000170919	1.15117	0.000104967	-0.132861	0.803324	-2.34532	2.21944e-05	-1.43985	0.0213427	-0.905475	0.267305	0	1
hsa-miR-206	ENSG00000127124	HIVEP3	-0.440876	0.000376336	0.0175035	1.54208	4.76891	1.28403	0.000170919	1.15117	0.000104967	-0.132861	0.803324	-0.169533	0.349661	-0.23259	0.222083	0.0630572	0.880797	0	1
hsa-miR-206	ENSG00000137573	SULF1	-0.452129	0.000254222	0.0138525	1.54208	6.75516	1.28403	0.000170919	1.15117	0.000104967	-0.132861	0.803324	-0.838363	0.000408917	-0.575885	0.0357648	-0.262478	0.521366	0	1
hsa-miR-206	ENSG00000145721	LIX1	-0.400307	0.00139043	0.0372435	1.54208	-2.0499	1.28403	0.000170919	1.15117	0.000104967	-0.132861	0.803324	-1.76548	0.00325781	-0.997512	0.152754	-0.767972	0.44009	0	1
hsa-miR-206	ENSG00000147676	MAL2	-0.515633	2.11173e-05	0.00277353	1.54208	3.64074	1.28403	0.000170919	1.15117	0.000104967	-0.132861	0.803324	-1.59061	2.80709e-06	-1.10786	0.00341267	-0.482759	0.337583	0	1
hsa-miR-208b-3p	ENSG00000149970	CNKSR2	-0.426106	0.000617204	0.0234553	7.39544	2.79675	0.456585	0.529606	1.26937	0.0227925	0.812783	0.262976	-0.354656	0.0721187	-0.0105329	0.97427	-0.344123	0.196046	0	1
hsa-miR-208b-3p	ENSG00000150593	PDCD4	-0.415651	0.000864473	0.0284759	7.39544	5.49983	0.456585	0.529606	1.26937	0.0227925	0.812783	0.262976	-0.147661	0.139249	-0.14647	0.18527	-0.00119105	0.997426	0	1
hsa-miR-208b-5p	ENSG00000119729	RHOQ	-0.484261	7.67408e-05	0.00656223	-1.73048	7.87348	1.03972	0.245994	1.78734	0.00982571	0.747621	0.465726	-0.239437	0.0019174	-0.140314	0.117959	-0.0991231	0.426084	0	1
hsa-miR-20a-5p	ENSG00000005469	CROT	-0.408351	0.00108683	0.0324293	10.3358	3.44315	0.138774	0.382935	0.358495	0.00383062	0.21972	0.187008	-0.303572	5.17272e-05	-0.163102	0.0563731	-0.14047	0.169432	1	1
hsa-miR-20a-5p	ENSG00000072133	RPS6KA6	-0.424124	0.000658474	0.0243576	10.3358	2.41736	0.138774	0.382935	0.358495	0.00383062	0.21972	0.187008	-0.162544	0.207161	0.00535255	0.979016	-0.167897	0.363855	0	1
hsa-miR-20a-5p	ENSG00000106261	ZKSCAN1	-0.482118	8.3436e-05	0.00693437	10.3358	6.67767	0.138774	0.382935	0.358495	0.00383062	0.21972	0.187008	-0.148334	0.000304811	-0.0350862	0.503605	-0.113248	0.0239329	1	0
hsa-miR-20a-5p	ENSG00000108091	CCDC6	-0.420083	0.00075041	0.026253	10.3358	6.35181	0.138774	0.382935	0.358495	0.00383062	0.21972	0.187008	-0.297997	3.87354e-06	-0.127012	0.0774364	-0.170984	0.0247985	1	0
hsa-miR-20a-5p	ENSG00000113300	CNOT6	-0.466125	0.000153089	0.0101425	10.3358	5.31282	0.138774	0.382935	0.358495	0.00383062	0.21972	0.187008	-0.142065	0.00514673	-0.0802028	0.177218	-0.0618624	0.460639	1	1
hsa-miR-20a-5p	ENSG00000147853	AK3	-0.401007	0.00136129	0.0367937	10.3358	7.25482	0.138774	0.382935	0.358495	0.00383062	0.21972	0.187008	-0.0860052	0.371826	-0.155309	0.116945	0.0693036	0.686307	1	0
hsa-miR-20a-5p	ENSG00000157429	ZNF19	-0.484256	7.67576e-05	0.00656271	10.3358	1.7601	0.138774	0.382935	0.358495	0.00383062	0.21972	0.187008	-0.584389	1.73327e-05	-0.192552	0.219796	-0.391837	0.0160321	1	0
hsa-miR-20a-5p	ENSG00000164953	TMEM67	-0.409326	0.00105443	0.0318934	10.3358	5.01323	0.138774	0.382935	0.358495	0.00383062	0.21972	0.187008	-0.197661	0.0644074	0.0410118	0.782851	-0.238673	0.0702227	1	0
hsa-miR-20a-5p	ENSG00000176532	PRR15	-0.412434	0.000956825	0.0301458	10.3358	0.702312	0.138774	0.382935	0.358495	0.00383062	0.21972	0.187008	-2.38764	9.77426e-07	-0.94449	0.0746635	-1.44315	0.0125846	1	1
hsa-miR-20a-5p	ENSG00000179476	C14orf28	-0.419707	0.000759536	0.0264277	10.3358	3.54002	0.138774	0.382935	0.358495	0.00383062	0.21972	0.187008	-0.322254	0.00203159	-0.0609728	0.667399	-0.261281	0.0470038	1	1
hsa-miR-20a-5p	ENSG00000186130	ZBTB6	-0.475022	0.000109627	0.00826276	10.3358	4.15039	0.138774	0.382935	0.358495	0.00383062	0.21972	0.187008	-0.272844	4.6338e-05	-0.140024	0.0663976	-0.13282	0.135137	1	0
hsa-miR-20a-5p	ENSG00000198948	MFAP3L	-0.458363	0.000203367	0.0120718	10.3358	3.34024	0.138774	0.382935	0.358495	0.00383062	0.21972	0.187008	-0.587132	1.52619e-05	-0.352974	0.0219729	-0.234158	0.217142	1	1
hsa-miR-20a-5p	ENSG00000212916	MAP10	-0.409124	0.00106106	0.0319996	10.3358	2.82549	0.138774	0.382935	0.358495	0.00383062	0.21972	0.187008	-0.455135	0.000867357	-0.211527	0.186613	-0.243608	0.209297	0	1
hsa-miR-20b-5p	ENSG00000011114	BTBD7	-0.431779	0.000511755	0.0210059	6.26129	5.93311	0.380019	0.228032	0.836322	0.00075536	0.456303	0.182496	-0.100901	0.0234321	-0.0208307	0.734183	-0.0800702	0.188091	1	1
hsa-miR-20b-5p	ENSG00000102753	KPNA3	-0.403875	0.00124746	0.0350682	6.26129	6.39872	0.380019	0.228032	0.836322	0.00075536	0.456303	0.182496	-0.124035	0.0807176	-0.0329724	0.730075	-0.0910628	0.399523	0	1
hsa-miR-20b-5p	ENSG00000113300	CNOT6	-0.411086	0.000998106	0.0308975	6.26129	5.31282	0.380019	0.228032	0.836322	0.00075536	0.456303	0.182496	-0.142065	0.00514673	-0.0802028	0.177218	-0.0618624	0.460639	1	0
hsa-miR-20b-5p	ENSG00000139977	NAA30	-0.514514	2.21608e-05	0.00286607	6.26129	5.3595	0.380019	0.228032	0.836322	0.00075536	0.456303	0.182496	-0.173614	0.00795238	-0.0303484	0.740085	-0.143266	0.0905644	1	0
hsa-miR-20b-5p	ENSG00000164953	TMEM67	-0.428799	0.000564915	0.0222845	6.26129	5.01323	0.380019	0.228032	0.836322	0.00075536	0.456303	0.182496	-0.197661	0.0644074	0.0410118	0.782851	-0.238673	0.0702227	1	0
hsa-miR-20b-5p	ENSG00000166135	HIF1AN	-0.409929	0.0010348	0.0315549	6.26129	5.85891	0.380019	0.228032	0.836322	0.00075536	0.456303	0.182496	-0.0747054	0.250015	-0.0146987	0.870006	-0.0600067	0.580091	1	0
hsa-miR-20b-5p	ENSG00000275111	ZNF2	-0.424473	0.00065103	0.0241991	6.26129	2.57078	0.380019	0.228032	0.836322	0.00075536	0.456303	0.182496	-0.420303	3.13957e-05	-0.173546	0.1326	-0.246756	0.0491496	0	1
hsa-miR-223-3p	ENSG00000094916	CBX5	-0.453875	0.000238919	0.0133296	9.57614	7.84968	0.0517125	0.947091	1.74274	3.76133e-05	1.69103	0.000215831	-0.184683	5.49402e-05	-0.0556857	0.307165	-0.128997	0.0188029	0	1
hsa-miR-223-3p	ENSG00000108924	HLF	-0.471259	0.0001264	0.00902569	9.57614	6.50416	0.0517125	0.947091	1.74274	3.76133e-05	1.69103	0.000215831	-0.188609	0.211329	0.210659	0.200121	-0.399267	0.0186159	0	1
hsa-miR-223-3p	ENSG00000117643	MAN1C1	-0.409515	0.00104824	0.0317886	9.57614	4.47492	0.0517125	0.947091	1.74274	3.76133e-05	1.69103	0.000215831	-0.229878	0.0214001	0.123855	0.294666	-0.353733	0.00284034	0	1
hsa-miR-223-3p	ENSG00000131381	RBSN	-0.449737	0.000276646	0.014556	9.57614	5.60775	0.0517125	0.947091	1.74274	3.76133e-05	1.69103	0.000215831	-0.10279	0.0275127	-0.0317024	0.59961	-0.0710871	0.293135	0	1
hsa-miR-223-3p	ENSG00000164008	C1orf50	-0.459811	0.000192968	0.0116982	9.57614	2.78979	0.0517125	0.947091	1.74274	3.76133e-05	1.69103	0.000215831	-0.118038	0.426167	0.000248832	0.999166	-0.118287	0.633285	0	1
hsa-miR-223-3p	ENSG00000177103	DSCAML1	-0.406685	0.0011443	0.0333775	9.57614	2.61252	0.0517125	0.947091	1.74274	3.76133e-05	1.69103	0.000215831	-0.436036	0.0461323	-0.11428	0.695699	-0.321756	0.316282	0	1
hsa-miR-223-3p	ENSG00000178694	NSUN3	-0.448945	0.000284455	0.0148093	9.57614	3.82127	0.0517125	0.947091	1.74274	3.76133e-05	1.69103	0.000215831	-0.13996	0.0218026	-0.00448372	0.964473	-0.135476	0.0806351	1	0
hsa-miR-223-3p	ENSG00000184867	ARMCX2	-0.473071	0.000118047	0.00864734	9.57614	4.77335	0.0517125	0.947091	1.74274	3.76133e-05	1.69103	0.000215831	-0.185498	0.00828155	-0.0440675	0.637491	-0.141431	0.131469	0	1
hsa-miR-223-3p	ENSG00000235194	PPP1R3E	-0.552614	3.87978e-06	0.000822694	9.57614	3.81854	0.0517125	0.947091	1.74274	3.76133e-05	1.69103	0.000215831	-0.121856	0.331781	0.129749	0.341918	-0.251605	0.0837899	0	1
hsa-miR-223-3p	ENSG00000240230	COX19	-0.422175	0.000701462	0.0252602	9.57614	2.9427	0.0517125	0.947091	1.74274	3.76133e-05	1.69103	0.000215831	-0.244356	0.0191155	-0.15041	0.215415	-0.0939454	0.632618	0	1
hsa-miR-223-5p	ENSG00000075407	ZNF37A	-0.423408	0.000673972	0.0246837	2.4731	5.09215	-0.178284	0.77625	1.19907	0.000563497	1.37735	0.000674679	-0.219997	0.000164979	-0.0854239	0.212943	-0.134574	0.0696837	0	1
hsa-miR-223-5p	ENSG00000099219	ERMP1	-0.401487	0.00134158	0.0365195	2.4731	5.62548	-0.178284	0.77625	1.19907	0.000563497	1.37735	0.000674679	-0.179886	0.0412059	-0.0636617	0.570902	-0.116224	0.390707	1	0
hsa-miR-223-5p	ENSG00000122783	CYREN	-0.460649	0.000187182	0.0114825	2.4731	3.93133	-0.178284	0.77625	1.19907	0.000563497	1.37735	0.000674679	-0.259225	4.53772e-05	-0.0815903	0.275314	-0.177635	0.0203191	1	1
hsa-miR-223-5p	ENSG00000125878	TCF15	-0.432971	0.000491789	0.020517	2.4731	2.15308	-0.178284	0.77625	1.19907	0.000563497	1.37735	0.000674679	-0.28689	0.315512	-0.0646796	0.866779	-0.22221	0.658585	0	1
hsa-miR-223-5p	ENSG00000146842	TMEM209	-0.549616	4.48501e-06	0.000916086	2.4731	4.56537	-0.178284	0.77625	1.19907	0.000563497	1.37735	0.000674679	-0.247023	1.19889e-05	-0.0678126	0.306824	-0.17921	0.00720696	0	1
hsa-miR-223-5p	ENSG00000188227	ZNF793	-0.428224	0.000575728	0.0225492	2.4731	3.5612	-0.178284	0.77625	1.19907	0.000563497	1.37735	0.000674679	-0.0183227	0.908334	0.13644	0.306512	-0.154763	0.366951	0	1
hsa-miR-223-5p	ENSG00000197044	ZNF441	-0.525282	1.38328e-05	0.00207524	2.4731	4.02933	-0.178284	0.77625	1.19907	0.000563497	1.37735	0.000674679	-0.164199	0.0463534	0.128607	0.170883	-0.292806	0.00244335	0	1
hsa-miR-223-5p	ENSG00000218739	CEBPZOS	-0.514596	2.20832e-05	0.0028606	2.4731	5.82731	-0.178284	0.77625	1.19907	0.000563497	1.37735	0.000674679	-0.205649	0.00844771	-0.0842891	0.376167	-0.121359	0.289514	0	1
hsa-miR-24-2-5p	ENSG00000078246	TULP3	-0.499695	4.13214e-05	0.00437609	7.08386	5.09671	0.0987406	0.573029	0.270999	0.0481347	0.172259	0.330907	-0.150288	0.0401854	-0.052735	0.572224	-0.0975529	0.382531	1	0
hsa-miR-24-2-5p	ENSG00000137727	ARHGAP20	-0.432506	0.000499494	0.0207188	7.08386	3.00004	0.0987406	0.573029	0.270999	0.0481347	0.172259	0.330907	-0.927549	0.00284259	-0.720233	0.0445147	-0.207316	0.76458	0	1
hsa-miR-24-2-5p	ENSG00000139874	SSTR1	-0.425667	0.000626145	0.0236496	7.08386	2.37684	0.0987406	0.573029	0.270999	0.0481347	0.172259	0.330907	-0.777087	0.00405143	-0.4469	0.156396	-0.330187	0.468236	0	1
hsa-miR-24-2-5p	ENSG00000169218	RSPO1	-0.474685	0.00011104	0.00832744	7.08386	1.06855	0.0987406	0.573029	0.270999	0.0481347	0.172259	0.330907	-3.67861	9.21657e-08	-1.71803	0.0152342	-1.96057	0.0132671	1	0
hsa-miR-24-3p	ENSG00000006740	ARHGAP44	-0.440541	0.000380671	0.0176245	14.124	4.45879	0.182755	0.10711	0.199115	0.0453957	0.0163597	0.924786	-0.615049	0.000353388	-0.383578	0.0534393	-0.231471	0.396762	0	1
hsa-miR-24-3p	ENSG00000014257	ACPP	-0.508796	2.82806e-05	0.00338043	14.124	1.14799	0.182755	0.10711	0.199115	0.0453957	0.0163597	0.924786	-0.396439	0.105255	-0.508703	0.058537	0.112264	0.848216	1	1
hsa-miR-24-3p	ENSG00000024422	EHD2	-0.45061	0.00026826	0.0143064	14.124	7.32153	0.182755	0.10711	0.199115	0.0453957	0.0163597	0.924786	-0.167256	0.11728	-0.122141	0.319343	-0.0451151	0.859525	1	0
hsa-miR-24-3p	ENSG00000026103	FAS	-0.508621	2.84908e-05	0.0034001	14.124	4.05636	0.182755	0.10711	0.199115	0.0453957	0.0163597	0.924786	-0.156417	0.438399	-0.214102	0.313201	0.0576845	0.905	0	1
hsa-miR-24-3p	ENSG00000030066	NUP160	-0.481494	8.54847e-05	0.00704314	14.124	5.53573	0.182755	0.10711	0.199115	0.0453957	0.0163597	0.924786	-0.0905824	0.158903	-0.0727818	0.318759	-0.0178005	0.914778	1	0
hsa-miR-24-3p	ENSG00000040199	PHLPP2	-0.470645	0.00012935	0.0091484	14.124	4.70348	0.182755	0.10711	0.199115	0.0453957	0.0163597	0.924786	-0.47683	0.00244457	-0.371215	0.0412707	-0.105615	0.761572	1	0
hsa-miR-24-3p	ENSG00000049239	H6PD	-0.449298	0.000280946	0.014695	14.124	7.32304	0.182755	0.10711	0.199115	0.0453957	0.0163597	0.924786	-0.209436	0.0405635	-0.0954516	0.444854	-0.113984	0.501682	1	0
hsa-miR-24-3p	ENSG00000056972	TRAF3IP2	-0.417498	0.000815157	0.0275313	14.124	3.88857	0.182755	0.10711	0.199115	0.0453957	0.0163597	0.924786	-0.132823	0.381407	-0.418034	0.00715838	0.285212	0.107384	1	0
hsa-miR-24-3p	ENSG00000056998	GYG2	-0.498938	4.26256e-05	0.00445444	14.124	3.70704	0.182755	0.10711	0.199115	0.0453957	0.0163597	0.924786	-0.957754	0.142023	-1.21797	0.0867946	0.260219	0.869563	1	0
hsa-miR-24-3p	ENSG00000059573	ALDH18A1	-0.411984	0.000970441	0.0304008	14.124	4.52468	0.182755	0.10711	0.199115	0.0453957	0.0163597	0.924786	-0.16465	0.103289	-0.205169	0.0652061	0.0405194	0.869563	1	0
hsa-miR-24-3p	ENSG00000064692	SNCAIP	-0.514538	2.21384e-05	0.00286462	14.124	3.4076	0.182755	0.10711	0.199115	0.0453957	0.0163597	0.924786	-0.485712	0.0062762	-0.327829	0.110925	-0.157883	0.646844	0	1
hsa-miR-24-3p	ENSG00000066117	SMARCD1	-0.487755	6.68787e-05	0.0059938	14.124	4.74559	0.182755	0.10711	0.199115	0.0453957	0.0163597	0.924786	-0.0926004	0.117355	-0.092167	0.160549	-0.000433374	0.9984	1	0
hsa-miR-24-3p	ENSG00000068308	OTUD5	-0.414563	0.000894748	0.029038	14.124	4.76149	0.182755	0.10711	0.199115	0.0453957	0.0163597	0.924786	-0.0516426	0.456367	-0.0733426	0.312367	0.0217	0.892836	1	1
hsa-miR-24-3p	ENSG00000073060	SCARB1	-0.646683	1.80059e-08	1.0548e-05	14.124	4.52431	0.182755	0.10711	0.199115	0.0453957	0.0163597	0.924786	-0.470129	0.000706782	-0.373522	0.0205846	-0.0966065	0.746386	1	1
hsa-miR-24-3p	ENSG00000074696	HACD3	-0.46085	0.000185819	0.011437	14.124	4.63258	0.182755	0.10711	0.199115	0.0453957	0.0163597	0.924786	-0.26745	0.00120349	-0.270798	0.00476942	0.00334838	0.990027	1	0
hsa-miR-24-3p	ENSG00000081059	TCF7	-0.412957	0.000941214	0.0298706	14.124	2.23623	0.182755	0.10711	0.199115	0.0453957	0.0163597	0.924786	-0.14294	0.490963	0.0270401	0.924295	-0.16998	0.612251	0	1
hsa-miR-24-3p	ENSG00000082153	BZW1	-0.410398	0.00101979	0.0312888	14.124	6.90104	0.182755	0.10711	0.199115	0.0453957	0.0163597	0.924786	-0.168988	0.211456	-0.309179	0.0328766	0.140191	0.512837	1	1
hsa-miR-24-3p	ENSG00000091513	TF	-0.441748	0.000365246	0.0172025	14.124	4.01317	0.182755	0.10711	0.199115	0.0453957	0.0163597	0.924786	-0.670866	0.300656	-0.705842	0.317165	0.0349759	0.986441	0	1
hsa-miR-24-3p	ENSG00000091527	CDV3	-0.4986	4.32208e-05	0.0044969	14.124	7.14524	0.182755	0.10711	0.199115	0.0453957	0.0163597	0.924786	-0.112601	0.208741	-0.219764	0.0226524	0.107163	0.421448	1	1
hsa-miR-24-3p	ENSG00000100593	ISM2	-0.442396	0.00035719	0.0169682	14.124	-1.83922	0.182755	0.10711	0.199115	0.0453957	0.0163597	0.924786	-1.93903	6.16721e-05	-1.78727	0.00125627	-0.151764	0.909981	0	1
hsa-miR-24-3p	ENSG00000100889	PCK2	-0.446139	0.000313783	0.0156903	14.124	2.80916	0.182755	0.10711	0.199115	0.0453957	0.0163597	0.924786	-0.512388	0.0152111	-0.504139	0.036472	-0.00824949	0.990335	1	0
hsa-miR-24-3p	ENSG00000101236	RNF24	-0.452016	0.000255247	0.0138875	14.124	5.18309	0.182755	0.10711	0.199115	0.0453957	0.0163597	0.924786	-0.0636381	0.762782	-0.384481	0.0396425	0.320843	0.141494	1	0
hsa-miR-24-3p	ENSG00000103876	FAH	-0.474544	0.000111637	0.00835116	14.124	3.91538	0.182755	0.10711	0.199115	0.0453957	0.0163597	0.924786	-0.343085	0.0611664	-0.411097	0.0441911	0.068012	0.883735	1	0
hsa-miR-24-3p	ENSG00000104365	IKBKB	-0.428792	0.000565051	0.0222869	14.124	4.75322	0.182755	0.10711	0.199115	0.0453957	0.0163597	0.924786	-0.0714753	0.364747	0.0018253	0.987907	-0.0733006	0.556149	0	1
hsa-miR-24-3p	ENSG00000104447	TRPS1	-0.525621	1.36254e-05	0.0020531	14.124	6.20311	0.182755	0.10711	0.199115	0.0453957	0.0163597	0.924786	-0.162023	0.177101	-0.175422	0.181306	0.0133991	0.971378	1	0
hsa-miR-24-3p	ENSG00000104765	BNIP3L	-0.401278	0.00135014	0.0366322	14.124	7.23019	0.182755	0.10711	0.199115	0.0453957	0.0163597	0.924786	-0.18095	0.223903	-0.203624	0.207287	0.0226743	0.956934	1	1
hsa-miR-24-3p	ENSG00000104870	FCGRT	-0.451574	0.000259276	0.0140229	14.124	6.09663	0.182755	0.10711	0.199115	0.0453957	0.0163597	0.924786	-0.265497	0.0713951	-0.263878	0.109007	-0.00161853	0.99759	1	0
hsa-miR-24-3p	ENSG00000105778	AVL9	-0.406649	0.00114556	0.0333993	14.124	5.28874	0.182755	0.10711	0.199115	0.0453957	0.0163597	0.924786	-0.100391	0.0612593	-0.0734853	0.230386	-0.026906	0.830493	1	1
hsa-miR-24-3p	ENSG00000105855	ITGB8	-0.512594	2.40637e-05	0.00302939	14.124	5.33934	0.182755	0.10711	0.199115	0.0453957	0.0163597	0.924786	-0.571242	0.00765872	-0.560692	0.0237397	-0.0105502	0.988486	1	0
hsa-miR-24-3p	ENSG00000107290	SETX	-0.409967	0.00103359	0.0315294	14.124	7.42423	0.182755	0.10711	0.199115	0.0453957	0.0163597	0.924786	0.028099	0.66146	-0.0114413	0.886586	0.0395403	0.710592	1	0
hsa-miR-24-3p	ENSG00000109062	SLC9A3R1	-0.510823	2.59515e-05	0.00318898	14.124	4.00142	0.182755	0.10711	0.199115	0.0453957	0.0163597	0.924786	-1.03897	6.09616e-06	-0.866603	0.000869219	-0.172365	0.708233	1	1
hsa-miR-24-3p	ENSG00000112297	CRYBG1	-0.541406	6.62325e-06	0.00122521	14.124	4.41733	0.182755	0.10711	0.199115	0.0453957	0.0163597	0.924786	-0.0132018	0.967059	-0.240353	0.341173	0.227151	0.529675	1	0
hsa-miR-24-3p	ENSG00000115486	GGCX	-0.462321	0.000176099	0.0110569	14.124	5.48649	0.182755	0.10711	0.199115	0.0453957	0.0163597	0.924786	-0.0306824	0.772777	0.00171636	0.990347	-0.0323987	0.876833	1	0
hsa-miR-24-3p	ENSG00000116133	DHCR24	-0.587487	6.4479e-07	0.000205859	14.124	5.19469	0.182755	0.10711	0.199115	0.0453957	0.0163597	0.924786	-0.679797	0.00152465	-0.79612	0.0014075	0.116323	0.820704	1	0
hsa-miR-24-3p	ENSG00000119408	NEK6	-0.551412	4.11259e-06	0.000860102	14.124	4.9841	0.182755	0.10711	0.199115	0.0453957	0.0163597	0.924786	-0.241373	0.0348021	-0.102366	0.469548	-0.139007	0.448499	1	1
hsa-miR-24-3p	ENSG00000125637	PSD4	-0.469566	0.000134686	0.00937471	14.124	3.43499	0.182755	0.10711	0.199115	0.0453957	0.0163597	0.924786	-0.0580907	0.831484	-0.27454	0.251209	0.21645	0.541549	1	1
hsa-miR-24-3p	ENSG00000127314	RAP1B	-0.434952	0.000460173	0.01972	14.124	6.24838	0.182755	0.10711	0.199115	0.0453957	0.0163597	0.924786	-0.0335212	0.803812	-0.196075	0.0944831	0.162554	0.272698	0	1
hsa-miR-24-3p	ENSG00000128510	CPA4	-0.457273	0.000211521	0.0123752	14.124	1.33039	0.182755	0.10711	0.199115	0.0453957	0.0163597	0.924786	-4.04392	6.17181e-07	-1.96329	0.0233735	-2.08062	0.0397459	1	0
hsa-miR-24-3p	ENSG00000128655	PDE11A	-0.421767	0.000710765	0.0254591	14.124	0.360236	0.182755	0.10711	0.199115	0.0453957	0.0163597	0.924786	-0.333091	0.526396	-0.613891	0.244431	0.2808	0.781532	1	0
hsa-miR-24-3p	ENSG00000131370	SH3BP5	-0.413272	0.000931944	0.029717	14.124	5.20227	0.182755	0.10711	0.199115	0.0453957	0.0163597	0.924786	0.152037	0.393557	-0.0429009	0.855587	0.194938	0.448671	1	0
hsa-miR-24-3p	ENSG00000132170	PPARG	-0.481045	8.69845e-05	0.0071147	14.124	4.958	0.182755	0.10711	0.199115	0.0453957	0.0163597	0.924786	-0.265349	0.342558	-0.289818	0.338684	0.0244693	0.978392	0	1
hsa-miR-24-3p	ENSG00000134086	VHL	-0.459721	0.000193605	0.0117206	14.124	4.51906	0.182755	0.10711	0.199115	0.0453957	0.0163597	0.924786	-0.239158	8.27202e-06	-0.158003	0.00910674	-0.0811549	0.292602	1	0
hsa-miR-24-3p	ENSG00000134250	NOTCH2	-0.516571	2.02775e-05	0.00269697	14.124	7.7996	0.182755	0.10711	0.199115	0.0453957	0.0163597	0.924786	-0.0862853	0.451402	-0.127587	0.283963	0.0413014	0.871718	1	0
hsa-miR-24-3p	ENSG00000134490	TMEM241	-0.421654	0.000713377	0.0255065	14.124	2.78622	0.182755	0.10711	0.199115	0.0453957	0.0163597	0.924786	-0.125648	0.180486	-0.0293587	0.819616	-0.0962892	0.526594	1	0
hsa-miR-24-3p	ENSG00000134909	ARHGAP32	-0.555112	3.4348e-06	0.000751743	14.124	5.29733	0.182755	0.10711	0.199115	0.0453957	0.0163597	0.924786	-0.187877	0.0751664	-0.122404	0.319148	-0.0654728	0.775253	1	1
hsa-miR-24-3p	ENSG00000135917	SLC19A3	-0.47008	0.000132119	0.00926974	14.124	3.92573	0.182755	0.10711	0.199115	0.0453957	0.0163597	0.924786	-0.585964	0.34765	-1.12678	0.0784435	0.540815	0.601648	1	0
hsa-miR-24-3p	ENSG00000136279	DBNL	-0.432973	0.000491758	0.0205167	14.124	5.30149	0.182755	0.10711	0.199115	0.0453957	0.0163597	0.924786	-0.028228	0.786057	-0.116143	0.212423	0.0879155	0.517179	1	1
hsa-miR-24-3p	ENSG00000136854	STXBP1	-0.443707	0.000341408	0.0164979	14.124	6.08407	0.182755	0.10711	0.199115	0.0453957	0.0163597	0.924786	-0.0100938	0.93189	-0.0336243	0.768234	0.0235305	0.91455	1	0
hsa-miR-24-3p	ENSG00000139644	TMBIM6	-0.489476	6.24636e-05	0.00572697	14.124	8.59784	0.182755	0.10711	0.199115	0.0453957	0.0163597	0.924786	-0.156992	0.0538243	-0.220825	0.0159985	0.0638331	0.687523	1	0
hsa-miR-24-3p	ENSG00000140391	TSPAN3	-0.427953	0.000580884	0.02266	14.124	6.65346	0.182755	0.10711	0.199115	0.0453957	0.0163597	0.924786	-0.215983	0.0086352	-0.204407	0.0310753	-0.0115761	0.964677	1	0
hsa-miR-24-3p	ENSG00000140497	SCAMP2	-0.417225	0.00082228	0.0276756	14.124	5.87289	0.182755	0.10711	0.199115	0.0453957	0.0163597	0.924786	-0.164931	0.00967103	-0.145876	0.0460839	-0.0190551	0.91297	1	0
hsa-miR-24-3p	ENSG00000141510	TP53	-0.427841	0.000583034	0.022709	14.124	4.63949	0.182755	0.10711	0.199115	0.0453957	0.0163597	0.924786	-0.361551	0.000403208	-0.302447	0.0110538	-0.0591039	0.806522	1	0
hsa-miR-24-3p	ENSG00000142166	IFNAR1	-0.514447	2.22248e-05	0.00287013	14.124	6.4717	0.182755	0.10711	0.199115	0.0453957	0.0163597	0.924786	-0.123072	0.113975	-0.166914	0.0508193	0.043842	0.798856	1	0
hsa-miR-24-3p	ENSG00000142949	PTPRF	-0.584063	7.76198e-07	0.000238633	14.124	6.13112	0.182755	0.10711	0.199115	0.0453957	0.0163597	0.924786	-1.17528	0.000528312	-0.943723	0.016552	-0.23156	0.754191	1	1
hsa-miR-24-3p	ENSG00000143418	CERS2	-0.401647	0.00133509	0.0364157	14.124	6.21745	0.182755	0.10711	0.199115	0.0453957	0.0163597	0.924786	-0.0715874	0.355653	-0.148353	0.0624673	0.076766	0.51652	1	0
hsa-miR-24-3p	ENSG00000143924	EML4	-0.423596	0.000669879	0.0245939	14.124	5.16437	0.182755	0.10711	0.199115	0.0453957	0.0163597	0.924786	0.132736	0.348811	-0.0992654	0.543127	0.232001	0.184699	1	0
hsa-miR-24-3p	ENSG00000146374	RSPO3	-0.477232	0.000100757	0.00781548	14.124	1.70355	0.182755	0.10711	0.199115	0.0453957	0.0163597	0.924786	-0.403005	0.2846	-0.386313	0.35267	-0.0166923	0.988641	0	1
hsa-miR-24-3p	ENSG00000148848	ADAM12	-0.43813	0.000413292	0.0185386	14.124	2.12618	0.182755	0.10711	0.199115	0.0453957	0.0163597	0.924786	-0.423814	0.270493	-0.634169	0.117629	0.210355	0.798169	0	1
hsa-miR-24-3p	ENSG00000149798	CDC42EP2	-0.445396	0.000322002	0.0159322	14.124	4.73294	0.182755	0.10711	0.199115	0.0453957	0.0163597	0.924786	-0.232514	0.277556	-0.24675	0.289222	0.0142354	0.983242	1	1
hsa-miR-24-3p	ENSG00000152952	PLOD2	-0.600027	3.20852e-07	0.0001173	14.124	5.55778	0.182755	0.10711	0.199115	0.0453957	0.0163597	0.924786	-0.1007	0.469884	-0.231155	0.0980717	0.130455	0.534038	1	1
hsa-miR-24-3p	ENSG00000158258	CLSTN2	-0.41945	0.000765819	0.0265562	14.124	7.08665	0.182755	0.10711	0.199115	0.0453957	0.0163597	0.924786	-0.154363	0.516108	-0.165518	0.525509	0.0111546	0.987258	0	1
hsa-miR-24-3p	ENSG00000158966	CACHD1	-0.646249	1.85373e-08	1.0785e-05	14.124	4.77264	0.182755	0.10711	0.199115	0.0453957	0.0163597	0.924786	-0.539004	0.00125483	-0.46979	0.0155914	-0.0692139	0.87234	0	1
hsa-miR-24-3p	ENSG00000159322	ADPGK	-0.438905	0.000402549	0.0182318	14.124	4.51621	0.182755	0.10711	0.199115	0.0453957	0.0163597	0.924786	-0.0267248	0.824615	-0.0579964	0.62571	0.0312716	0.896592	1	0
hsa-miR-24-3p	ENSG00000160209	PDXK	-0.621388	9.09981e-08	4.1401e-05	14.124	6.32952	0.182755	0.10711	0.199115	0.0453957	0.0163597	0.924786	-0.361232	0.00065227	-0.359862	0.00347551	-0.0013708	0.997328	1	1
hsa-miR-24-3p	ENSG00000162522	KIAA1522	-0.437797	0.000417991	0.0186584	14.124	4.32852	0.182755	0.10711	0.199115	0.0453957	0.0163597	0.924786	-0.535151	0.00154406	-0.196242	0.33994	-0.338909	0.138592	1	0
hsa-miR-24-3p	ENSG00000162946	DISC1	-0.42896	0.000561924	0.0222194	14.124	3.46498	0.182755	0.10711	0.199115	0.0453957	0.0163597	0.924786	-0.280402	0.00197304	-0.131257	0.220132	-0.149145	0.261432	0	1
hsa-miR-24-3p	ENSG00000163131	CTSS	-0.40431	0.00123094	0.0348097	14.124	5.58626	0.182755	0.10711	0.199115	0.0453957	0.0163597	0.924786	0.0682926	0.80841	-0.367822	0.131429	0.436115	0.116111	1	1
hsa-miR-24-3p	ENSG00000163251	FZD5	-0.421695	0.000712424	0.0254906	14.124	3.77734	0.182755	0.10711	0.199115	0.0453957	0.0163597	0.924786	-0.379122	0.0105227	-0.276455	0.10508	-0.102667	0.746193	1	1
hsa-miR-24-3p	ENSG00000163293	NIPAL1	-0.435266	0.000455335	0.0196011	14.124	-0.0382085	0.182755	0.10711	0.199115	0.0453957	0.0163597	0.924786	-0.323421	0.249182	-0.477983	0.108355	0.154562	0.797988	1	0
hsa-miR-24-3p	ENSG00000164626	KCNK5	-0.411157	0.000995887	0.0308593	14.124	1.1865	0.182755	0.10711	0.199115	0.0453957	0.0163597	0.924786	-0.933583	7.18787e-05	-0.554944	0.0385783	-0.378639	0.274806	1	0
hsa-miR-24-3p	ENSG00000164638	SLC29A4	-0.500323	4.02686e-05	0.00430032	14.124	3.54937	0.182755	0.10711	0.199115	0.0453957	0.0163597	0.924786	-0.583876	0.236321	-0.952081	0.0683229	0.368205	0.687803	1	0
hsa-miR-24-3p	ENSG00000165138	ANKS6	-0.403039	0.00127969	0.0355808	14.124	3.45664	0.182755	0.10711	0.199115	0.0453957	0.0163597	0.924786	-0.162996	0.0628378	-0.00520022	0.971345	-0.157795	0.180293	1	0
hsa-miR-24-3p	ENSG00000166224	SGPL1	-0.463225	0.000170363	0.0108308	14.124	4.96478	0.182755	0.10711	0.199115	0.0453957	0.0163597	0.924786	-0.121824	0.175703	-0.188185	0.0525019	0.0663611	0.698394	1	0
hsa-miR-24-3p	ENSG00000166250	CLMP	-0.571369	1.51626e-06	0.000404536	14.124	5.26519	0.182755	0.10711	0.199115	0.0453957	0.0163597	0.924786	-0.574944	0.0274081	-0.678468	0.0225018	0.103524	0.87569	0	1
hsa-miR-24-3p	ENSG00000166326	TRIM44	-0.448606	0.000287863	0.0149097	14.124	6.81079	0.182755	0.10711	0.199115	0.0453957	0.0163597	0.924786	-0.0498588	0.229374	-0.0842813	0.0560674	0.0344225	0.636746	0	1
hsa-miR-24-3p	ENSG00000166888	STAT6	-0.460461	0.000188466	0.0115292	14.124	6.47788	0.182755	0.10711	0.199115	0.0453957	0.0163597	0.924786	-0.0549463	0.574939	-0.142253	0.134358	0.0873063	0.542666	1	0
hsa-miR-24-3p	ENSG00000167613	LAIR1	-0.473899	0.000114405	0.00847371	14.124	3.91084	0.182755	0.10711	0.199115	0.0453957	0.0163597	0.924786	-0.501199	0.00450683	-0.363968	0.0739346	-0.137232	0.706624	0	1
hsa-miR-24-3p	ENSG00000168066	SF1	-0.535821	8.58452e-06	0.00147771	14.124	7.31886	0.182755	0.10711	0.199115	0.0453957	0.0163597	0.924786	-0.0234746	0.772111	-0.132073	0.0645151	0.108598	0.213099	1	0
hsa-miR-24-3p	ENSG00000169710	FASN	-0.436891	0.000431025	0.0190007	14.124	7.44637	0.182755	0.10711	0.199115	0.0453957	0.0163597	0.924786	-0.548759	0.330456	-0.777637	0.188542	0.228878	0.856183	1	0
hsa-miR-24-3p	ENSG00000169905	TOR1AIP2	-0.515583	2.11632e-05	0.00277771	14.124	6.95756	0.182755	0.10711	0.199115	0.0453957	0.0163597	0.924786	-0.212775	0.00121747	-0.18877	0.0137288	-0.0240052	0.891035	1	0
hsa-miR-24-3p	ENSG00000170145	SIK2	-0.471879	0.000123481	0.00888668	14.124	7.06092	0.182755	0.10711	0.199115	0.0453957	0.0163597	0.924786	-0.0235838	0.919111	-0.329855	0.0752613	0.306271	0.162279	1	0
hsa-miR-24-3p	ENSG00000170581	STAT2	-0.551814	4.0333e-06	0.000846795	14.124	5.85578	0.182755	0.10711	0.199115	0.0453957	0.0163597	0.924786	-0.259661	0.000131997	-0.195219	0.0130679	-0.0644419	0.60998	1	1
hsa-miR-24-3p	ENSG00000171914	TLN2	-0.466056	0.000153484	0.0101588	14.124	6.48294	0.182755	0.10711	0.199115	0.0453957	0.0163597	0.924786	-0.220872	0.0904203	-0.192477	0.189356	-0.0283949	0.938584	0	1
hsa-miR-24-3p	ENSG00000172840	PDP2	-0.502359	3.70221e-05	0.00406231	14.124	3.57451	0.182755	0.10711	0.199115	0.0453957	0.0163597	0.924786	-0.693728	0.000198201	-0.395411	0.0650567	-0.298317	0.277032	1	1
hsa-miR-24-3p	ENSG00000175066	GK5	-0.430002	0.00054288	0.0217597	14.124	4.53988	0.182755	0.10711	0.199115	0.0453957	0.0163597	0.924786	-0.00882805	0.952691	-0.0341461	0.810941	0.025318	0.928258	1	1
hsa-miR-24-3p	ENSG00000176194	CIDEA	-0.438346	0.000410274	0.0184515	14.124	2.68292	0.182755	0.10711	0.199115	0.0453957	0.0163597	0.924786	-0.6728	0.341257	-0.828291	0.26958	0.15549	0.932988	0	1
hsa-miR-24-3p	ENSG00000176720	BOK	-0.456915	0.000214266	0.0124712	14.124	3.87993	0.182755	0.10711	0.199115	0.0453957	0.0163597	0.924786	-0.539713	0.0712027	-0.485335	0.148167	-0.0543778	0.951272	1	1
hsa-miR-24-3p	ENSG00000178531	CTXN1	-0.425458	0.000630441	0.0237485	14.124	0.311612	0.182755	0.10711	0.199115	0.0453957	0.0163597	0.924786	-1.74393	0.000131646	-1.13293	0.0300742	-0.611003	0.408408	1	1
hsa-miR-24-3p	ENSG00000178562	CD28	-0.405587	0.00118367	0.0340404	14.124	2.89052	0.182755	0.10711	0.199115	0.0453957	0.0163597	0.924786	-0.507154	0.0860617	-0.352843	0.300532	-0.154312	0.820704	0	1
hsa-miR-24-3p	ENSG00000178573	MAF	-0.471047	0.000127409	0.00907087	14.124	6.29126	0.182755	0.10711	0.199115	0.0453957	0.0163597	0.924786	-0.754874	1.97353e-05	-0.411519	0.0398473	-0.343356	0.141926	0	1
hsa-miR-24-3p	ENSG00000178719	GRINA	-0.409813	0.00103857	0.0316274	14.124	6.78081	0.182755	0.10711	0.199115	0.0453957	0.0163597	0.924786	-0.0895343	0.257334	-0.13209	0.115397	0.0425554	0.800396	1	0
hsa-miR-24-3p	ENSG00000178882	RFLNA	-0.437626	0.000420423	0.0187234	14.124	-0.704211	0.182755	0.10711	0.199115	0.0453957	0.0163597	0.924786	-0.715784	0.196798	-0.664074	0.278578	-0.0517101	0.978113	0	1
hsa-miR-24-3p	ENSG00000178927	CYBC1	-0.419937	0.000753939	0.0263151	14.124	4.33122	0.182755	0.10711	0.199115	0.0453957	0.0163597	0.924786	0.0332126	0.778801	0.0142821	0.921202	0.0189305	0.944005	0	1
hsa-miR-24-3p	ENSG00000180357	ZNF609	-0.459473	0.000195353	0.0117799	14.124	6.18669	0.182755	0.10711	0.199115	0.0453957	0.0163597	0.924786	-0.0720834	0.148946	-0.00462164	0.952881	-0.0674617	0.348709	1	0
hsa-miR-24-3p	ENSG00000180901	KCTD2	-0.416458	0.000842606	0.0280696	14.124	5.18063	0.182755	0.10711	0.199115	0.0453957	0.0163597	0.924786	-0.286647	1.02918e-05	-0.213713	0.00362369	-0.0729346	0.498077	1	0
hsa-miR-24-3p	ENSG00000181467	RAP2B	-0.522089	1.59343e-05	0.00229366	14.124	5.1383	0.182755	0.10711	0.199115	0.0453957	0.0163597	0.924786	-0.354674	0.00307104	-0.380072	0.00629566	0.0253985	0.943832	1	0
hsa-miR-24-3p	ENSG00000183723	CMTM4	-0.433176	0.000488431	0.0204305	14.124	4.41073	0.182755	0.10711	0.199115	0.0453957	0.0163597	0.924786	-0.355982	0.00101042	-0.232047	0.0638152	-0.123935	0.503174	1	1
hsa-miR-24-3p	ENSG00000184743	ATL3	-0.446783	0.000306819	0.0154743	14.124	6.95433	0.182755	0.10711	0.199115	0.0453957	0.0163597	0.924786	-0.244085	0.033825	-0.2086	0.110024	-0.035485	0.908373	1	0
hsa-miR-24-3p	ENSG00000184988	TMEM106A	-0.523394	1.50419e-05	0.00220207	14.124	3.60431	0.182755	0.10711	0.199115	0.0453957	0.0163597	0.924786	-0.310557	0.0179711	-0.177341	0.248797	-0.133216	0.57276	0	1
hsa-miR-24-3p	ENSG00000185009	AP3M1	-0.404129	0.00123777	0.0349171	14.124	5.53999	0.182755	0.10711	0.199115	0.0453957	0.0163597	0.924786	-0.140308	0.00398697	-0.153163	0.00678304	0.0128546	0.927107	1	0
hsa-miR-24-3p	ENSG00000185070	FLRT2	-0.494277	5.1527e-05	0.0050471	14.124	6.2263	0.182755	0.10711	0.199115	0.0453957	0.0163597	0.924786	-0.9281	2.53119e-06	-0.553378	0.0121876	-0.374723	0.142	1	0
hsa-miR-24-3p	ENSG00000185591	SP1	-0.460227	0.000190074	0.0115874	14.124	7.06177	0.182755	0.10711	0.199115	0.0453957	0.0163597	0.924786	-0.0493799	0.463052	-0.0270728	0.740978	-0.0223071	0.883129	1	0
hsa-miR-24-3p	ENSG00000188001	TPRG1	-0.485188	7.40009e-05	0.00640753	14.124	3.56551	0.182755	0.10711	0.199115	0.0453957	0.0163597	0.924786	-0.543451	0.116716	-0.568151	0.137149	0.0247001	0.982813	1	1
hsa-miR-24-3p	ENSG00000188786	MTF1	-0.408878	0.00106921	0.0321299	14.124	4.63789	0.182755	0.10711	0.199115	0.0453957	0.0163597	0.924786	0.0445233	0.604765	-0.0165315	0.879594	0.0610548	0.66079	1	0
hsa-miR-24-3p	ENSG00000196935	SRGAP1	-0.424226	0.000656289	0.0243111	14.124	4.90929	0.182755	0.10711	0.199115	0.0453957	0.0163597	0.924786	-0.0365974	0.709347	0.0243109	0.832357	-0.0609083	0.700782	1	0
hsa-miR-24-3p	ENSG00000198053	SIRPA	-0.459176	0.000197467	0.0118566	14.124	6.24969	0.182755	0.10711	0.199115	0.0453957	0.0163597	0.924786	-0.222594	0.0201038	-0.153629	0.164223	-0.0689642	0.72801	1	1
hsa-miR-24-3p	ENSG00000198855	FICD	-0.422543	0.000693156	0.0250841	14.124	2.4643	0.182755	0.10711	0.199115	0.0453957	0.0163597	0.924786	-0.353027	0.000950705	-0.203808	0.10004	-0.149219	0.372424	1	0
hsa-miR-24-3p	ENSG00000221955	SLC12A8	-0.453043	0.000246106	0.0135754	14.124	0.478123	0.182755	0.10711	0.199115	0.0453957	0.0163597	0.924786	-0.636992	0.00404279	-0.597639	0.0201433	-0.0393526	0.954575	1	0
hsa-miR-24-3p	ENSG00000227500	SCAMP4	-0.552029	3.99157e-06	0.000840777	14.124	4.31224	0.182755	0.10711	0.199115	0.0453957	0.0163597	0.924786	-0.232928	0.00747724	-0.22696	0.024348	-0.00596832	0.984534	1	0
hsa-miR-25-3p	ENSG00000005882	PDK2	-0.417405	0.000817565	0.0275776	11.3734	7.02787	0.306784	0.134116	0.543954	0.00104495	0.23717	0.309683	-0.0981756	0.4438	-0.0428103	0.791413	-0.0553653	0.839979	1	0
hsa-miR-25-3p	ENSG00000048028	USP28	-0.437057	0.000428621	0.0189368	11.3734	6.53059	0.306784	0.134116	0.543954	0.00104495	0.23717	0.309683	-0.120563	0.496171	0.115838	0.55784	-0.236401	0.290566	1	1
hsa-miR-25-3p	ENSG00000049759	NEDD4L	-0.411235	0.000993454	0.0308149	11.3734	6.42508	0.306784	0.134116	0.543954	0.00104495	0.23717	0.309683	0.00605259	0.973039	0.0607655	0.706359	-0.0547129	0.851765	1	0
hsa-miR-25-3p	ENSG00000065060	UHRF1BP1	-0.515687	2.10683e-05	0.00276893	11.3734	5.73439	0.306784	0.134116	0.543954	0.00104495	0.23717	0.309683	-0.202116	0.0270725	-0.0527588	0.66428	-0.149357	0.251616	1	0
hsa-miR-25-3p	ENSG00000070808	CAMK2A	-0.441912	0.000363195	0.0171438	11.3734	4.29956	0.306784	0.134116	0.543954	0.00104495	0.23717	0.309683	-0.238494	0.158049	0.041484	0.861769	-0.279978	0.212487	0	1
hsa-miR-25-3p	ENSG00000090861	AARS	-0.482733	8.14609e-05	0.0068274	11.3734	6.00758	0.306784	0.134116	0.543954	0.00104495	0.23717	0.309683	-0.180613	7.71207e-05	-0.169897	0.0012742	-0.0107161	0.935056	1	0
hsa-miR-25-3p	ENSG00000101298	SNPH	-0.541765	6.51251e-06	0.00120999	11.3734	2.70998	0.306784	0.134116	0.543954	0.00104495	0.23717	0.309683	-0.177884	0.29794	-0.00263493	0.992045	-0.175249	0.508562	1	0
hsa-miR-25-3p	ENSG00000127334	DYRK2	-0.407716	0.00110841	0.0327698	11.3734	6.68917	0.306784	0.134116	0.543954	0.00104495	0.23717	0.309683	-0.0449029	0.779553	0.0444951	0.802906	-0.089398	0.726731	1	1
hsa-miR-25-3p	ENSG00000135842	FAM129A	-0.419374	0.000767674	0.0265958	11.3734	8.91373	0.306784	0.134116	0.543954	0.00104495	0.23717	0.309683	-0.153613	0.378099	0.0591658	0.791413	-0.212778	0.373793	1	0
hsa-miR-25-3p	ENSG00000143164	DCAF6	-0.443105	0.000348571	0.0167127	11.3734	7.60261	0.306784	0.134116	0.543954	0.00104495	0.23717	0.309683	-0.136017	0.198144	-0.0809889	0.521151	-0.0550285	0.81333	1	0
hsa-miR-25-3p	ENSG00000163125	RPRD2	-0.406844	0.00113871	0.0332888	11.3734	6.69863	0.306784	0.134116	0.543954	0.00104495	0.23717	0.309683	-0.19547	0.000122632	-0.0507568	0.419101	-0.144714	0.0182937	1	1
hsa-miR-25-3p	ENSG00000164649	CDCA7L	-0.405531	0.0011857	0.0340791	11.3734	5.19904	0.306784	0.134116	0.543954	0.00104495	0.23717	0.309683	-0.330125	0.00997439	-0.146175	0.345413	-0.18395	0.342876	0	1
hsa-miR-26b-3p	ENSG00000079313	REXO1	-0.41082	0.00100643	0.0310394	6.72039	4.38686	-0.154049	0.444454	-0.36026	0.0253312	-0.206212	0.332897	0.221401	0.0047929	0.173612	0.0555674	0.0477895	0.791774	1	0
hsa-miR-26b-3p	ENSG00000112214	FHL5	-0.458565	0.000201883	0.0120174	6.72039	3.27662	-0.154049	0.444454	-0.36026	0.0253312	-0.206212	0.332897	0.673354	0.000360234	0.488998	0.0253873	0.184356	0.594972	0	1
hsa-miR-26b-3p	ENSG00000169641	LUZP1	-0.403819	0.0012496	0.0351006	6.72039	6.19666	-0.154049	0.444454	-0.36026	0.0253312	-0.206212	0.332897	0.191346	0.0110306	0.0538546	0.582261	0.137491	0.18326	1	0
hsa-miR-27a-5p	ENSG00000049883	PTCD2	-0.471009	0.000127594	0.00907697	3.45321	4.44714	0.0496976	0.911923	0.818855	0.0010207	0.769158	0.0195261	-0.197669	0.0387115	0.00591702	0.970178	-0.203586	0.0947716	0	1
hsa-miR-27a-5p	ENSG00000068097	HEATR6	-0.484199	7.69282e-05	0.00657196	3.45321	4.20111	0.0496976	0.911923	0.818855	0.0010207	0.769158	0.0195261	-0.264656	3.76151e-05	-0.0852861	0.258138	-0.17937	0.0204161	1	0
hsa-miR-27a-5p	ENSG00000112983	BRD8	-0.412767	0.000946863	0.0299711	3.45321	4.82609	0.0496976	0.911923	0.818855	0.0010207	0.769158	0.0195261	-0.154668	0.00275713	-0.0697468	0.257616	-0.0849217	0.258617	1	0
hsa-miR-27a-5p	ENSG00000114742	WDR48	-0.476233	0.000104678	0.00801753	3.45321	5.61081	0.0496976	0.911923	0.818855	0.0010207	0.769158	0.0195261	-0.188969	6.98127e-05	-0.0612239	0.275656	-0.127745	0.0271643	0	1
hsa-miR-27a-5p	ENSG00000126950	TMEM35A	-0.43697	0.000429873	0.018971	3.45321	0.0891058	0.0496976	0.911923	0.818855	0.0010207	0.769158	0.0195261	-0.367745	0.234661	0.258535	0.474669	-0.62628	0.0912541	0	1
hsa-miR-27a-5p	ENSG00000133561	GIMAP6	-0.427535	0.000588938	0.0228413	3.45321	5.70659	0.0496976	0.911923	0.818855	0.0010207	0.769158	0.0195261	-0.312982	0.00777263	-0.105107	0.48074	-0.207875	0.206542	0	1
hsa-miR-27a-5p	ENSG00000136319	TTC5	-0.404058	0.0012405	0.0349563	3.45321	3.76617	0.0496976	0.911923	0.818855	0.0010207	0.769158	0.0195261	-0.177868	0.00180941	0.00356005	0.970667	-0.181428	0.00869283	0	1
hsa-miR-27a-5p	ENSG00000137936	BCAR3	-0.461487	0.000181547	0.011275	3.45321	4.45053	0.0496976	0.911923	0.818855	0.0010207	0.769158	0.0195261	-0.530393	1.14714e-06	-0.209658	0.0808715	-0.320735	0.0110454	1	0
hsa-miR-27a-5p	ENSG00000143258	USP21	-0.4603	0.000189573	0.0115703	3.45321	3.76457	0.0496976	0.911923	0.818855	0.0010207	0.769158	0.0195261	-0.102224	0.138275	-0.0445186	0.605037	-0.0577053	0.64739	0	1
hsa-miR-27a-5p	ENSG00000157823	AP3S2	-0.464396	0.000163183	0.0105554	3.45321	4.76887	0.0496976	0.911923	0.818855	0.0010207	0.769158	0.0195261	-0.220528	0.000438581	-0.0904579	0.221504	-0.13007	0.118325	0	1
hsa-miR-27a-5p	ENSG00000164841	TMEM74	-0.429774	0.000546996	0.0218624	3.45321	-0.646276	0.0496976	0.911923	0.818855	0.0010207	0.769158	0.0195261	-0.79037	0.0115003	-0.340755	0.36859	-0.449615	0.350112	0	1
hsa-miR-27a-5p	ENSG00000166169	POLL	-0.439818	0.000390202	0.0178901	3.45321	3.99123	0.0496976	0.911923	0.818855	0.0010207	0.769158	0.0195261	-0.162938	0.0652206	-0.0391906	0.74442	-0.123747	0.341395	1	1
hsa-miR-27a-5p	ENSG00000170365	SMAD1	-0.531374	1.05192e-05	0.00170696	3.45321	4.25661	0.0496976	0.911923	0.818855	0.0010207	0.769158	0.0195261	-0.367675	3.12685e-05	-0.108687	0.297906	-0.258988	0.0138326	1	0
hsa-miR-27a-5p	ENSG00000173349	SFT2D3	-0.506305	3.14074e-05	0.00364409	3.45321	3.04835	0.0496976	0.911923	0.818855	0.0010207	0.769158	0.0195261	-0.362737	0.000162579	-0.171653	0.122558	-0.191084	0.14143	0	1
hsa-miR-27a-5p	ENSG00000176371	ZSCAN2	-0.535584	8.67871e-06	0.00148897	3.45321	1.56832	0.0496976	0.911923	0.818855	0.0010207	0.769158	0.0195261	-0.411053	0.000940062	-0.145822	0.333722	-0.26523	0.107313	0	1
hsa-miR-27a-5p	ENSG00000177352	CCDC71	-0.495122	4.97955e-05	0.00494021	3.45321	3.36716	0.0496976	0.911923	0.818855	0.0010207	0.769158	0.0195261	-0.3211	1.73264e-06	-0.0480041	0.566494	-0.273096	0.000522702	0	1
hsa-miR-27a-5p	ENSG00000187626	ZKSCAN4	-0.487881	6.65456e-05	0.00597625	3.45321	1.93159	0.0496976	0.911923	0.818855	0.0010207	0.769158	0.0195261	-0.50233	0.000131646	-0.213505	0.161417	-0.288826	0.0914765	1	0
hsa-miR-27a-5p	ENSG00000189180	ZNF33A	-0.400512	0.00138183	0.0371234	3.45321	5.81137	0.0496976	0.911923	0.818855	0.0010207	0.769158	0.0195261	-0.103079	0.0345658	-0.0477178	0.421205	-0.0553613	0.492504	0	1
hsa-miR-27a-5p	ENSG00000197363	ZNF517	-0.475767	0.000106559	0.00811393	3.45321	2.13678	0.0496976	0.911923	0.818855	0.0010207	0.769158	0.0195261	-0.183575	0.110184	0.046502	0.766134	-0.230076	0.112592	0	1
hsa-miR-27a-5p	ENSG00000256771	ZNF253	-0.534683	9.04546e-06	0.00153283	3.45321	4.13496	0.0496976	0.911923	0.818855	0.0010207	0.769158	0.0195261	-0.297315	0.00211735	-0.0762273	0.543227	-0.221088	0.0761199	1	0
hsa-miR-29b-2-5p	ENSG00000028277	POU2F2	-0.420816	0.000732917	0.025897	5.99257	2.06279	0.350156	0.0105629	0.202897	0.107384	-0.147259	0.353195	-0.342788	0.0973437	-0.340267	0.138731	-0.00252179	0.997422	1	1
hsa-miR-29b-2-5p	ENSG00000050405	LIMA1	-0.466009	0.00015375	0.0101716	5.99257	6.19689	0.350156	0.0105629	0.202897	0.107384	-0.147259	0.353195	-0.254899	0.039674	-0.19649	0.164474	-0.0584094	0.846089	1	0
hsa-miR-29b-2-5p	ENSG00000062725	APPBP2	-0.490426	6.01433e-05	0.00558337	5.99257	5.64972	0.350156	0.0105629	0.202897	0.107384	-0.147259	0.353195	-0.165257	0.000758759	-0.148118	0.00943897	-0.0171393	0.897249	1	0
hsa-miR-29b-2-5p	ENSG00000070756	PABPC1	-0.422072	0.000703796	0.0253101	5.99257	8.80016	0.350156	0.0105629	0.202897	0.107384	-0.147259	0.353195	-0.147075	0.1566	-0.201734	0.0738269	0.0546582	0.813564	1	0
hsa-miR-29b-2-5p	ENSG00000074696	HACD3	-0.43112	0.0005231	0.0212781	5.99257	4.63258	0.350156	0.0105629	0.202897	0.107384	-0.147259	0.353195	-0.26745	0.00120349	-0.270798	0.00476942	0.00334838	0.990027	1	0
hsa-miR-29b-2-5p	ENSG00000105939	ZC3HAV1	-0.457305	0.00021128	0.0123675	5.99257	6.04486	0.350156	0.0105629	0.202897	0.107384	-0.147259	0.353195	-0.131167	0.215688	-0.235404	0.0375459	0.104237	0.545107	0	1
hsa-miR-29b-2-5p	ENSG00000109861	CTSC	-0.463873	0.000166358	0.0106768	5.99257	5.94287	0.350156	0.0105629	0.202897	0.107384	-0.147259	0.353195	-0.393862	0.0721187	-0.379155	0.121894	-0.0147065	0.98422	1	0
hsa-miR-29b-2-5p	ENSG00000136960	ENPP2	-0.43647	0.000437217	0.0191646	5.99257	4.69694	0.350156	0.0105629	0.202897	0.107384	-0.147259	0.353195	-0.419864	0.0642772	-0.31204	0.227566	-0.107824	0.842565	0	1
hsa-miR-29b-2-5p	ENSG00000141367	CLTC	-0.418568	0.00078776	0.0269867	5.99257	8.43872	0.350156	0.0105629	0.202897	0.107384	-0.147259	0.353195	-0.0549343	0.490429	-0.1515	0.0550376	0.0965653	0.357841	1	0
hsa-miR-29b-2-5p	ENSG00000142949	PTPRF	-0.449564	0.000278333	0.0146107	5.99257	6.13112	0.350156	0.0105629	0.202897	0.107384	-0.147259	0.353195	-1.17528	0.000528312	-0.943723	0.016552	-0.23156	0.754191	1	0
hsa-miR-29b-2-5p	ENSG00000166250	CLMP	-0.53997	7.08312e-06	0.00128616	5.99257	5.26519	0.350156	0.0105629	0.202897	0.107384	-0.147259	0.353195	-0.574944	0.0274081	-0.678468	0.0225018	0.103524	0.87569	0	1
hsa-miR-29b-2-5p	ENSG00000174697	LEP	-0.521497	1.63547e-05	0.00233348	5.99257	3.58032	0.350156	0.0105629	0.202897	0.107384	-0.147259	0.353195	-1.14696	0.0973992	-1.82127	0.017358	0.674312	0.574437	0	1
hsa-miR-29b-2-5p	ENSG00000186469	GNG2	-0.499289	4.20169e-05	0.00441854	5.99257	5.32698	0.350156	0.0105629	0.202897	0.107384	-0.147259	0.353195	-0.327318	0.0292599	-0.365384	0.0321019	0.0380656	0.928546	0	1
hsa-miR-29b-2-5p	ENSG00000221866	PLXNA4	-0.40345	0.00126373	0.0353328	5.99257	6.33218	0.350156	0.0105629	0.202897	0.107384	-0.147259	0.353195	-0.475004	0.0185025	-0.363143	0.116122	-0.111861	0.813552	0	1
hsa-miR-302a-3p	ENSG00000003137	CYP26B1	-0.412031	0.000968989	0.0303692	2.74738	3.82912	-0.190313	0.614411	-0.72001	0.0101351	-0.529696	0.127066	0.0499073	0.906125	-0.365873	0.300591	0.415781	0.357016	0	1
hsa-miR-302a-3p	ENSG00000011275	RNF216	-0.499451	4.17383e-05	0.0043991	2.74738	6.04438	-0.190313	0.614411	-0.72001	0.0101351	-0.529696	0.127066	0.208311	0.0145764	0.0499559	0.661446	0.158355	0.172226	0	1
hsa-miR-302a-3p	ENSG00000069667	RORA	-0.448487	0.000289068	0.0149465	2.74738	6.65099	-0.190313	0.614411	-0.72001	0.0101351	-0.529696	0.127066	0.435802	3.20162e-06	0.294764	0.00480405	0.141037	0.286818	1	0
hsa-miR-302a-3p	ENSG00000100523	DDHD1	-0.482467	8.23081e-05	0.00687682	2.74738	4.97542	-0.190313	0.614411	-0.72001	0.0101351	-0.529696	0.127066	0.178991	0.00228247	0.0969368	0.157851	0.082054	0.365872	0	1
hsa-miR-302a-3p	ENSG00000111961	SASH1	-0.456389	0.000218362	0.0126201	2.74738	7.30944	-0.190313	0.614411	-0.72001	0.0101351	-0.529696	0.127066	0.190091	0.00977309	0.113489	0.18545	0.0766025	0.554783	0	1
hsa-miR-302a-3p	ENSG00000115977	AAK1	-0.439619	0.000392869	0.0179649	2.74738	7.22349	-0.190313	0.614411	-0.72001	0.0101351	-0.529696	0.127066	0.260079	0.0115209	0.185722	0.117298	0.0743571	0.728581	0	1
hsa-miR-302a-3p	ENSG00000133639	BTG1	-0.433022	0.000490958	0.0204982	2.74738	7.45238	-0.190313	0.614411	-0.72001	0.0101351	-0.529696	0.127066	0.142836	0.195186	-0.00286245	0.986727	0.145698	0.352627	1	1
hsa-miR-302a-3p	ENSG00000146373	RNF217	-0.524885	1.40791e-05	0.00210212	2.74738	5.80712	-0.190313	0.614411	-0.72001	0.0101351	-0.529696	0.127066	0.143826	0.0716132	0.0805363	0.395918	0.0632897	0.681357	0	1
hsa-miR-302a-3p	ENSG00000158079	PTPDC1	-0.48569	7.25571e-05	0.00632539	2.74738	4.23512	-0.190313	0.614411	-0.72001	0.0101351	-0.529696	0.127066	0.442477	3.75616e-07	0.307453	0.00116907	0.135024	0.251049	1	0
hsa-miR-302a-3p	ENSG00000168172	HOOK3	-0.449294	0.000280994	0.0146964	2.74738	6.84425	-0.190313	0.614411	-0.72001	0.0101351	-0.529696	0.127066	0.143605	0.00593893	0.115177	0.0558178	0.0284279	0.818237	1	1
hsa-miR-302a-3p	ENSG00000176658	MYO1D	-0.415217	0.000876436	0.0287022	2.74738	5.83408	-0.190313	0.614411	-0.72001	0.0101351	-0.529696	0.127066	0.174697	0.240275	0.150999	0.366241	0.0236979	0.954902	1	0
hsa-miR-302d-3p	ENSG00000003137	CYP26B1	-0.438974	0.000401594	0.0182024	5.6525	3.82912	-0.130811	0.771114	-0.638235	0.0286989	-0.507424	0.166687	0.0499073	0.906125	-0.365873	0.300591	0.415781	0.357016	0	1
hsa-miR-302d-3p	ENSG00000008513	ST3GAL1	-0.416795	0.00083363	0.0278897	5.6525	7.20793	-0.130811	0.771114	-0.638235	0.0286989	-0.507424	0.166687	0.253248	0.0185141	0.11672	0.368903	0.136528	0.423857	0	1
hsa-miR-302d-3p	ENSG00000100523	DDHD1	-0.500242	4.0404e-05	0.00431065	5.6525	4.97542	-0.130811	0.771114	-0.638235	0.0286989	-0.507424	0.166687	0.178991	0.00228247	0.0969368	0.157851	0.082054	0.365872	0	1
hsa-miR-302d-3p	ENSG00000111961	SASH1	-0.408565	0.00107964	0.0322962	5.6525	7.30944	-0.130811	0.771114	-0.638235	0.0286989	-0.507424	0.166687	0.190091	0.00977309	0.113489	0.18545	0.0766025	0.554783	0	1
hsa-miR-302d-3p	ENSG00000115977	AAK1	-0.464487	0.000162635	0.0105367	5.6525	7.22349	-0.130811	0.771114	-0.638235	0.0286989	-0.507424	0.166687	0.260079	0.0115209	0.185722	0.117298	0.0743571	0.728581	0	1
hsa-miR-302d-3p	ENSG00000118473	SGIP1	-0.495929	4.81914e-05	0.00483478	5.6525	4.07102	-0.130811	0.771114	-0.638235	0.0286989	-0.507424	0.166687	0.659504	9.86916e-05	0.394296	0.0421958	0.265208	0.282261	0	1
hsa-miR-302d-3p	ENSG00000133639	BTG1	-0.416049	0.000853629	0.0282769	5.6525	7.45238	-0.130811	0.771114	-0.638235	0.0286989	-0.507424	0.166687	0.142836	0.195186	-0.00286245	0.986727	0.145698	0.352627	1	1
hsa-miR-302d-3p	ENSG00000135631	RAB11FIP5	-0.434401	0.000468769	0.0199334	5.6525	5.29691	-0.130811	0.771114	-0.638235	0.0286989	-0.507424	0.166687	0.0710702	0.291009	0.0552646	0.475239	0.0158056	0.928258	0	1
hsa-miR-302d-3p	ENSG00000147548	NSD3	-0.423044	0.000681988	0.0248544	5.6525	6.46836	-0.130811	0.771114	-0.638235	0.0286989	-0.507424	0.166687	-0.0145013	0.826278	0.0157082	0.827039	-0.0302095	0.786404	1	0
hsa-miR-302d-3p	ENSG00000155966	AFF2	-0.415722	0.000862508	0.028437	5.6525	1.81884	-0.130811	0.771114	-0.638235	0.0286989	-0.507424	0.166687	0.82638	0.00204394	0.0153451	0.973496	0.811035	0.0117317	0	1
hsa-miR-302d-3p	ENSG00000158079	PTPDC1	-0.508655	2.845e-05	0.00339682	5.6525	4.23512	-0.130811	0.771114	-0.638235	0.0286989	-0.507424	0.166687	0.442477	3.75616e-07	0.307453	0.00116907	0.135024	0.251049	1	0
hsa-miR-302d-3p	ENSG00000168172	HOOK3	-0.474446	0.000112055	0.00836809	5.6525	6.84425	-0.130811	0.771114	-0.638235	0.0286989	-0.507424	0.166687	0.143605	0.00593893	0.115177	0.0558178	0.0284279	0.818237	1	1
hsa-miR-302d-3p	ENSG00000176658	MYO1D	-0.403024	0.0012803	0.0355895	5.6525	5.83408	-0.130811	0.771114	-0.638235	0.0286989	-0.507424	0.166687	0.174697	0.240275	0.150999	0.366241	0.0236979	0.954902	1	0
hsa-miR-30c-1-3p	ENSG00000002834	LASP1	-0.474812	0.000110504	0.00830055	6.04368	6.80836	0.348059	0.0469804	0.127471	0.486375	-0.220587	0.249984	-0.226931	0.0168128	-0.196587	0.0698786	-0.030344	0.905781	1	0
hsa-miR-30c-1-3p	ENSG00000009950	MLXIPL	-0.413373	0.000928976	0.0296625	6.04368	2.96968	0.348059	0.0469804	0.127471	0.486375	-0.220587	0.249984	-0.379335	0.450266	-0.616121	0.23177	0.236785	0.820704	1	0
hsa-miR-30c-1-3p	ENSG00000024422	EHD2	-0.424254	0.000655689	0.0242964	6.04368	7.32153	0.348059	0.0469804	0.127471	0.486375	-0.220587	0.249984	-0.167256	0.11728	-0.122141	0.319343	-0.0451151	0.859525	1	0
hsa-miR-30c-1-3p	ENSG00000054793	ATP9A	-0.425235	0.000635052	0.0238416	6.04368	6.69791	0.348059	0.0469804	0.127471	0.486375	-0.220587	0.249984	-0.262432	0.0882792	-0.312445	0.0670907	0.0500127	0.901089	1	0
hsa-miR-30c-1-3p	ENSG00000110880	CORO1C	-0.426183	0.000615662	0.0234237	6.04368	6.71954	0.348059	0.0469804	0.127471	0.486375	-0.220587	0.249984	-0.0280263	0.835819	-0.201836	0.079104	0.173809	0.216894	1	1
hsa-miR-30c-1-3p	ENSG00000113615	SEC24A	-0.408176	0.00109272	0.032523	6.04368	5.76021	0.348059	0.0469804	0.127471	0.486375	-0.220587	0.249984	0.070437	0.516687	-0.124182	0.259021	0.194618	0.108939	1	0
hsa-miR-30c-1-3p	ENSG00000117682	DHDDS	-0.470322	0.000130926	0.00922051	6.04368	5.17082	0.348059	0.0469804	0.127471	0.486375	-0.220587	0.249984	-0.300876	0.0303244	-0.312781	0.0464861	0.011906	0.980353	1	0
hsa-miR-30c-1-3p	ENSG00000129473	BCL2L2	-0.408285	0.00108905	0.0324616	6.04368	5.39395	0.348059	0.0469804	0.127471	0.486375	-0.220587	0.249984	-0.0568504	0.384285	-0.110801	0.0981241	0.0539506	0.619649	1	0
hsa-miR-30c-1-3p	ENSG00000132002	DNAJB1	-0.445446	0.000321442	0.0159171	6.04368	6.17939	0.348059	0.0469804	0.127471	0.486375	-0.220587	0.249984	0.15138	0.423208	-0.197284	0.324592	0.348664	0.10843	0	1
hsa-miR-30c-1-3p	ENSG00000135917	SLC19A3	-0.42439	0.000652788	0.0242352	6.04368	3.92573	0.348059	0.0469804	0.127471	0.486375	-0.220587	0.249984	-0.585964	0.34765	-1.12678	0.0784435	0.540815	0.601648	1	0
hsa-miR-30c-1-3p	ENSG00000149124	GLYAT	-0.455978	0.000221609	0.01273	6.04368	1.38184	0.348059	0.0469804	0.127471	0.486375	-0.220587	0.249984	-0.788077	0.232998	-1.41767	0.0419864	0.629594	0.569046	0	1
hsa-miR-30c-1-3p	ENSG00000149256	TENM4	-0.404237	0.00123369	0.034856	6.04368	3.05172	0.348059	0.0469804	0.127471	0.486375	-0.220587	0.249984	-0.264282	0.288401	-0.268166	0.32554	0.00388399	0.995984	0	1
hsa-miR-30c-1-3p	ENSG00000153551	CMTM7	-0.422213	0.000700593	0.0252401	6.04368	2.65739	0.348059	0.0469804	0.127471	0.486375	-0.220587	0.249984	0.0799744	0.694637	-0.147077	0.474512	0.227051	0.364758	1	0
hsa-miR-30c-1-3p	ENSG00000162063	CCNF	-0.474229	0.000112982	0.00840848	6.04368	1.16546	0.348059	0.0469804	0.127471	0.486375	-0.220587	0.249984	-0.0446394	0.814871	-0.186414	0.27125	0.141774	0.587112	1	0
hsa-miR-30c-1-3p	ENSG00000162777	DENND2D	-0.416411	0.000843852	0.0280895	6.04368	2.72094	0.348059	0.0469804	0.127471	0.486375	-0.220587	0.249984	-0.540948	0.0115937	-0.491162	0.0450378	-0.0497853	0.936255	0	1
hsa-miR-30c-1-3p	ENSG00000164638	SLC29A4	-0.438725	0.000405025	0.0183031	6.04368	3.54937	0.348059	0.0469804	0.127471	0.486375	-0.220587	0.249984	-0.583876	0.236321	-0.952081	0.0683229	0.368205	0.687803	1	0
hsa-miR-30c-1-3p	ENSG00000165802	NSMF	-0.454354	0.000234872	0.0132	6.04368	4.03573	0.348059	0.0469804	0.127471	0.486375	-0.220587	0.249984	-0.0175183	0.894474	-0.171494	0.111207	0.153976	0.25277	1	0
hsa-miR-30c-1-3p	ENSG00000166888	STAT6	-0.400228	0.00139378	0.0373007	6.04368	6.47788	0.348059	0.0469804	0.127471	0.486375	-0.220587	0.249984	-0.0549463	0.574939	-0.142253	0.134358	0.0873063	0.542666	0	1
hsa-miR-30c-1-3p	ENSG00000167291	TBC1D16	-0.449838	0.000275666	0.0145268	6.04368	5.56478	0.348059	0.0469804	0.127471	0.486375	-0.220587	0.249984	-0.125908	0.412351	-0.199229	0.209835	0.0733213	0.818917	1	0
hsa-miR-30c-1-3p	ENSG00000168792	ABHD15	-0.408025	0.00109785	0.0325996	6.04368	3.1593	0.348059	0.0469804	0.127471	0.486375	-0.220587	0.249984	-0.313067	0.0625677	-0.303812	0.106338	-0.00925486	0.987258	0	1
hsa-miR-30c-1-3p	ENSG00000182318	ZSCAN22	-0.491501	5.7613e-05	0.00543897	6.04368	2.27472	0.348059	0.0469804	0.127471	0.486375	-0.220587	0.249984	-0.112461	0.288401	-0.101359	0.391315	-0.011102	0.972299	1	0
hsa-miR-30c-1-3p	ENSG00000185722	ANKFY1	-0.42297	0.000683617	0.0248827	6.04368	6.12778	0.348059	0.0469804	0.127471	0.486375	-0.220587	0.249984	-0.199725	0.000703115	-0.188476	0.00593476	-0.0112491	0.950864	1	0
hsa-miR-30c-1-3p	ENSG00000186469	GNG2	-0.444613	0.000330864	0.0161891	6.04368	5.32698	0.348059	0.0469804	0.127471	0.486375	-0.220587	0.249984	-0.327318	0.0292599	-0.365384	0.0321019	0.0380656	0.928546	0	1
hsa-miR-30c-1-3p	ENSG00000241878	PISD	-0.439236	0.000398026	0.0181013	6.04368	4.309	0.348059	0.0469804	0.127471	0.486375	-0.220587	0.249984	-0.0813465	0.580537	-0.253435	0.0734954	0.172089	0.362603	1	0
hsa-miR-31-5p	ENSG00000028203	VEZT	-0.42016	0.000748542	0.0262149	6.66584	6.38614	-1.39472	0.0191015	-2.07888	3.76133e-05	-0.684163	0.316337	0.0265368	0.747	0.0340915	0.697079	-0.00755478	0.971415	0	1
hsa-miR-31-5p	ENSG00000035403	VCL	-0.510028	2.68434e-05	0.00325886	6.66584	8.25125	-1.39472	0.0191015	-2.07888	3.76133e-05	-0.684163	0.316337	0.269048	0.0078943	0.19006	0.104166	0.0789878	0.700782	1	0
hsa-miR-31-5p	ENSG00000080371	RAB21	-0.417803	0.000807266	0.027379	6.66584	7.03317	-1.39472	0.0191015	-2.07888	3.76133e-05	-0.684163	0.316337	0.134412	0.0445325	0.0742647	0.349365	0.0601478	0.624018	0	1
hsa-miR-31-5p	ENSG00000088808	PPP1R13B	-0.443922	0.00033887	0.016429	6.66584	6.32345	-1.39472	0.0191015	-2.07888	3.76133e-05	-0.684163	0.316337	0.116771	0.333015	0.182775	0.146113	-0.0660045	0.789583	0	1
hsa-miR-31-5p	ENSG00000102125	TAZ	-0.536665	8.25716e-06	0.00143781	6.66584	4.05494	-1.39472	0.0191015	-2.07888	3.76133e-05	-0.684163	0.316337	0.130198	0.125679	0.120968	0.202066	0.00923053	0.972517	0	1
hsa-miR-31-5p	ENSG00000107551	RASSF4	-0.418756	0.000783047	0.0268877	6.66584	5.72593	-1.39472	0.0191015	-2.07888	3.76133e-05	-0.684163	0.316337	0.235775	0.029532	0.160487	0.199409	0.075288	0.739098	0	1
hsa-miR-31-5p	ENSG00000110075	PPP6R3	-0.415509	0.000868368	0.028554	6.66584	7.10238	-1.39472	0.0191015	-2.07888	3.76133e-05	-0.684163	0.316337	0.0610753	0.0928019	0.0376961	0.376969	0.0233791	0.759104	0	1
hsa-miR-31-5p	ENSG00000110092	CCND1	-0.422522	0.000693617	0.0250938	6.66584	7.56092	-1.39472	0.0191015	-2.07888	3.76133e-05	-0.684163	0.316337	0.108864	0.328888	0.0341357	0.816069	0.0747286	0.717662	1	0
hsa-miR-31-5p	ENSG00000110435	PDHX	-0.505937	3.18961e-05	0.00367961	6.66584	6.21415	-1.39472	0.0191015	-2.07888	3.76133e-05	-0.684163	0.316337	0.0812346	0.421064	0.0113068	0.937864	0.0699277	0.697291	0	1
hsa-miR-31-5p	ENSG00000112531	QKI	-0.497845	4.45744e-05	0.0045909	6.66584	8.99409	-1.39472	0.0191015	-2.07888	3.76133e-05	-0.684163	0.316337	0.0948647	0.214019	0.0863337	0.310685	0.00853103	0.971151	0	1
hsa-miR-31-5p	ENSG00000125827	TMX4	-0.517374	1.95838e-05	0.00263595	6.66584	7.7977	-1.39472	0.0191015	-2.07888	3.76133e-05	-0.684163	0.316337	0.0709863	0.363479	0.045428	0.622559	0.0255583	0.889196	0	1
hsa-miR-31-5p	ENSG00000127184	COX7C	-0.406347	0.00115628	0.0335846	6.66584	8.43723	-1.39472	0.0191015	-2.07888	3.76133e-05	-0.684163	0.316337	-0.0233508	0.900879	-0.0532191	0.77723	0.0298683	0.937876	0	1
hsa-miR-31-5p	ENSG00000133030	MPRIP	-0.454359	0.000234831	0.0131993	6.66584	7.94783	-1.39472	0.0191015	-2.07888	3.76133e-05	-0.684163	0.316337	0.21528	0.00152465	0.214915	0.00647598	0.000365118	0.998897	1	0
hsa-miR-31-5p	ENSG00000133121	STARD13	-0.57543	1.22765e-06	0.000343783	6.66584	5.91067	-1.39472	0.0191015	-2.07888	3.76133e-05	-0.684163	0.316337	0.258429	0.00131752	0.146543	0.117207	0.111886	0.368817	1	1
hsa-miR-31-5p	ENSG00000134590	RTL8C	-0.41459	0.000894009	0.0290262	6.66584	6.96345	-1.39472	0.0191015	-2.07888	3.76133e-05	-0.684163	0.316337	-0.0208132	0.842151	-0.0835489	0.373854	0.0627357	0.683964	0	1
hsa-miR-31-5p	ENSG00000135766	EGLN1	-0.516863	2.00228e-05	0.00267426	6.66584	6.54112	-1.39472	0.0191015	-2.07888	3.76133e-05	-0.684163	0.316337	0.1609	0.0186094	0.0418802	0.643567	0.119019	0.209905	0	1
hsa-miR-31-5p	ENSG00000145349	CAMK2D	-0.482104	8.34811e-05	0.0069365	6.66584	7.65468	-1.39472	0.0191015	-2.07888	3.76133e-05	-0.684163	0.316337	0.0457796	0.644604	0.107199	0.265633	-0.0614193	0.711463	0	1
hsa-miR-31-5p	ENSG00000148841	ITPRIP	-0.493343	5.35055e-05	0.00517453	6.66584	6.40852	-1.39472	0.0191015	-2.07888	3.76133e-05	-0.684163	0.316337	1.12813	5.36139e-07	0.931104	0.000205071	0.197025	0.619966	1	0
hsa-miR-31-5p	ENSG00000152234	ATP5F1A	-0.485046	7.44162e-05	0.00642784	6.66584	9.3318	-1.39472	0.0191015	-2.07888	3.76133e-05	-0.684163	0.316337	0.0333567	0.842733	0.00301554	0.988603	0.0303411	0.932365	1	0
hsa-miR-31-5p	ENSG00000162409	PRKAA2	-0.477325	0.000100398	0.00779935	6.66584	8.13823	-1.39472	0.0191015	-2.07888	3.76133e-05	-0.684163	0.316337	0.18703	0.325713	0.182142	0.385362	0.00488796	0.993281	0	1
hsa-miR-31-5p	ENSG00000162736	NCSTN	-0.420666	0.000736454	0.0259775	6.66584	6.47754	-1.39472	0.0191015	-2.07888	3.76133e-05	-0.684163	0.316337	0.0842173	0.0861651	0.0697364	0.20963	0.0144809	0.910775	0	1
hsa-miR-31-5p	ENSG00000162889	MAPKAPK2	-0.570857	1.55689e-06	0.000412577	6.66584	7.24593	-1.39472	0.0191015	-2.07888	3.76133e-05	-0.684163	0.316337	0.27518	0.00340867	0.100028	0.387223	0.175152	0.175409	1	1
hsa-miR-31-5p	ENSG00000163539	CLASP2	-0.421826	0.000709418	0.0254282	6.66584	6.85369	-1.39472	0.0191015	-2.07888	3.76133e-05	-0.684163	0.316337	0.0592866	0.347686	0.0557263	0.426628	0.00356027	0.985796	0	1
hsa-miR-31-5p	ENSG00000165757	JCAD	-0.535446	8.73412e-06	0.00149539	6.66584	7.51243	-1.39472	0.0191015	-2.07888	3.76133e-05	-0.684163	0.316337	0.40061	6.30375e-06	0.405134	7.21946e-05	-0.00452322	0.987798	0	1
hsa-miR-31-5p	ENSG00000170417	TMEM182	-0.495044	4.9953e-05	0.00495001	6.66584	7.19993	-1.39472	0.0191015	-2.07888	3.76133e-05	-0.684163	0.316337	0.186219	0.275075	0.110037	0.589167	0.0761821	0.842631	1	1
hsa-miR-31-5p	ENSG00000172348	RCAN2	-0.415693	0.000863316	0.0284522	6.66584	7.85508	-1.39472	0.0191015	-2.07888	3.76133e-05	-0.684163	0.316337	0.080614	0.662276	0.0950969	0.632809	-0.014483	0.978392	1	0
hsa-miR-31-5p	ENSG00000175093	SPSB4	-0.430406	0.000535648	0.0215819	6.66584	1.73667	-1.39472	0.0191015	-2.07888	3.76133e-05	-0.684163	0.316337	0.0653192	0.825909	0.232251	0.390608	-0.166932	0.713372	0	1
hsa-miR-31-5p	ENSG00000177303	CASKIN2	-0.428046	0.000579109	0.0226252	6.66584	5.64845	-1.39472	0.0191015	-2.07888	3.76133e-05	-0.684163	0.316337	0.656609	7.01202e-08	0.376626	0.00318121	0.279982	0.0398686	1	0
hsa-miR-31-5p	ENSG00000181856	SLC2A4	-0.427921	0.000581505	0.0226773	6.66584	6.43526	-1.39472	0.0191015	-2.07888	3.76133e-05	-0.684163	0.316337	0.153354	0.446996	0.275288	0.180781	-0.121935	0.745942	0	1
hsa-miR-31-5p	ENSG00000187773	DIPK1C	-0.515448	2.12863e-05	0.00278628	6.66584	0.956422	-1.39472	0.0191015	-2.07888	3.76133e-05	-0.684163	0.316337	0.41227	0.230295	0.426991	0.257724	-0.0147212	0.989044	0	1
hsa-miR-31-5p	ENSG00000197380	DACT3	-0.427708	0.000585588	0.0227703	6.66584	4.65858	-1.39472	0.0191015	-2.07888	3.76133e-05	-0.684163	0.316337	0.33992	0.00775658	0.549069	0.000244413	-0.209149	0.256814	1	0
hsa-miR-31-5p	ENSG00000198369	SPRED2	-0.478931	9.43884e-05	0.00749636	6.66584	5.65235	-1.39472	0.0191015	-2.07888	3.76133e-05	-0.684163	0.316337	0.300095	0.000309232	0.178662	0.0624554	0.121433	0.334329	1	0
hsa-miR-31-5p	ENSG00000198668	CALM1	-0.447247	0.000301894	0.0153299	6.66584	8.84749	-1.39472	0.0191015	-2.07888	3.76133e-05	-0.684163	0.316337	0.0948897	0.18261	-0.0458853	0.599912	0.140775	0.106429	1	1
hsa-miR-31-5p	ENSG00000198947	DMD	-0.428509	0.000570353	0.0224168	6.66584	8.82402	-1.39472	0.0191015	-2.07888	3.76133e-05	-0.684163	0.316337	0.156604	0.304188	0.175982	0.28437	-0.0193784	0.964677	1	0
hsa-miR-3143	ENSG00000133398	MED10	-0.470678	0.000129191	0.00914092	-0.330289	3.82427	0.946632	0.129957	1.99355	3.76133e-05	1.04692	0.0994049	-0.254414	0.000435482	-0.121221	0.150593	-0.133192	0.185794	1	0
hsa-miR-3143	ENSG00000176532	PRR15	-0.500699	3.96497e-05	0.00425179	-0.330289	0.702312	0.946632	0.129957	1.99355	3.76133e-05	1.04692	0.0994049	-2.38764	9.77426e-07	-0.94449	0.0746635	-1.44315	0.0125846	0	1
hsa-miR-3200-3p	ENSG00000135069	PSAT1	-0.493071	5.40943e-05	0.00521444	3.62605	1.25036	0.615867	0.0105629	0.68585	0.000482554	0.0699827	0.862478	-0.485328	0.0361554	-0.508462	0.0511666	0.0231347	0.977236	1	0
hsa-miR-3200-3p	ENSG00000139641	ESYT1	-0.415978	0.000855541	0.0283134	3.62605	6.28752	0.615867	0.0105629	0.68585	0.000482554	0.0699827	0.862478	-0.286588	0.0155832	-0.25096	0.063618	-0.0356274	0.911864	1	0
hsa-miR-3200-3p	ENSG00000149131	SERPING1	-0.402288	0.00130935	0.0360207	3.62605	8.26641	0.615867	0.0105629	0.68585	0.000482554	0.0699827	0.862478	-0.498517	0.00110863	-0.457406	0.0102106	-0.0411107	0.925201	1	0
hsa-miR-3200-3p	ENSG00000177613	CSTF2T	-0.443001	0.000349827	0.0167475	3.62605	5.06445	0.615867	0.0105629	0.68585	0.000482554	0.0699827	0.862478	-0.102992	0.1331	-0.174575	0.0205234	0.0715832	0.5228	0	1
hsa-miR-335-3p	ENSG00000006468	ETV1	-0.48492	7.47843e-05	0.00645116	8.58561	6.31125	-0.880131	0.063831	-0.890459	0.0357965	-0.0103276	0.986073	0.0283493	0.876394	0.104552	0.535929	-0.0762031	0.803673	0	1
hsa-miR-335-3p	ENSG00000015153	YAF2	-0.429937	0.000544041	0.0217887	8.58561	5.80747	-0.880131	0.063831	-0.890459	0.0357965	-0.0103276	0.986073	-0.0312298	0.786043	-0.0885767	0.4137	0.0573468	0.767027	1	1
hsa-miR-335-3p	ENSG00000023228	NDUFS1	-0.428804	0.000564816	0.0222818	8.58561	8.43048	-0.880131	0.063831	-0.890459	0.0357965	-0.0103276	0.986073	0.0435549	0.764969	0.113201	0.414309	-0.0696459	0.784525	0	1
hsa-miR-335-3p	ENSG00000029534	ANK1	-0.527661	1.24379e-05	0.00192404	8.58561	4.27641	-0.880131	0.063831	-0.890459	0.0357965	-0.0103276	0.986073	0.451466	0.16208	0.40619	0.260943	0.0452758	0.961912	0	1
hsa-miR-335-3p	ENSG00000047849	MAP4	-0.400964	0.00136306	0.0368187	8.58561	9.64836	-0.880131	0.063831	-0.890459	0.0357965	-0.0103276	0.986073	0.0494972	0.671327	0.0190077	0.89703	0.0304895	0.905267	1	0
hsa-miR-335-3p	ENSG00000060762	MPC1	-0.518342	1.87766e-05	0.00256001	8.58561	6.94309	-0.880131	0.063831	-0.890459	0.0357965	-0.0103276	0.986073	0.119677	0.584042	0.0356226	0.900538	0.0840547	0.853481	0	1
hsa-miR-335-3p	ENSG00000078098	FAP	-0.421927	0.000707099	0.0253802	8.58561	2.07349	-0.880131	0.063831	-0.890459	0.0357965	-0.0103276	0.986073	0.691404	0.0188524	0.58729	0.0809772	0.104114	0.893494	0	1
hsa-miR-335-3p	ENSG00000079785	DDX1	-0.50522	3.28669e-05	0.0037498	8.58561	6.21834	-0.880131	0.063831	-0.890459	0.0357965	-0.0103276	0.986073	-0.0103625	0.918313	-0.0212663	0.83787	0.0109038	0.959916	1	0
hsa-miR-335-3p	ENSG00000091409	ITGA6	-0.424334	0.000653983	0.0242589	8.58561	6.90821	-0.880131	0.063831	-0.890459	0.0357965	-0.0103276	0.986073	0.325583	0.0106857	0.50155	0.000729562	-0.175967	0.367822	0	1
hsa-miR-335-3p	ENSG00000101333	PLCB4	-0.41654	0.000840399	0.0280282	8.58561	6.2104	-0.880131	0.063831	-0.890459	0.0357965	-0.0103276	0.986073	0.191808	0.134691	0.168162	0.242229	0.0236461	0.949768	0	1
hsa-miR-335-3p	ENSG00000104756	KCTD9	-0.507321	3.00955e-05	0.00352881	8.58561	5.80256	-0.880131	0.063831	-0.890459	0.0357965	-0.0103276	0.986073	0.116459	0.0919627	0.066948	0.415343	0.0495107	0.71814	0	1
hsa-miR-335-3p	ENSG00000105983	LMBR1	-0.475844	0.000106247	0.00809982	8.58561	5.95196	-0.880131	0.063831	-0.890459	0.0357965	-0.0103276	0.986073	0.023597	0.746049	0.108341	0.0982171	-0.084744	0.316282	0	1
hsa-miR-335-3p	ENSG00000108666	C17orf75	-0.441484	0.000368573	0.0172972	8.58561	3.5664	-0.880131	0.063831	-0.890459	0.0357965	-0.0103276	0.986073	-0.0802448	0.454905	0.00131028	0.993398	-0.081555	0.653693	0	1
hsa-miR-335-3p	ENSG00000111799	COL12A1	-0.403405	0.0012655	0.0353657	8.58561	7.2428	-0.880131	0.063831	-0.890459	0.0357965	-0.0103276	0.986073	0.342932	0.0797536	0.280183	0.206479	0.0627489	0.902847	1	1
hsa-miR-335-3p	ENSG00000118496	FBXO30	-0.526421	1.31475e-05	0.00200189	8.58561	5.64526	-0.880131	0.063831	-0.890459	0.0357965	-0.0103276	0.986073	0.0969118	0.124167	0.0657447	0.368821	0.0311671	0.82888	0	1
hsa-miR-335-3p	ENSG00000129116	PALLD	-0.499102	4.23397e-05	0.00443822	8.58561	9.00666	-0.880131	0.063831	-0.890459	0.0357965	-0.0103276	0.986073	0.152543	0.201959	0.137215	0.303966	0.015328	0.965588	1	0
hsa-miR-335-3p	ENSG00000134056	MRPS36	-0.44715	0.000302918	0.0153589	8.58561	4.44672	-0.880131	0.063831	-0.890459	0.0357965	-0.0103276	0.986073	-0.0829375	0.609531	-0.0756636	0.678395	-0.0072739	0.987653	0	1
hsa-miR-335-3p	ENSG00000134769	DTNA	-0.40486	0.00121037	0.0344815	8.58561	6.94117	-0.880131	0.063831	-0.890459	0.0357965	-0.0103276	0.986073	0.0398953	0.768081	0.0200457	0.901309	0.0198496	0.950706	0	1
hsa-miR-335-3p	ENSG00000135333	EPHA7	-0.469964	0.000132694	0.00929543	8.58561	4.41842	-0.880131	0.063831	-0.890459	0.0357965	-0.0103276	0.986073	0.0943903	0.681957	0.269082	0.216792	-0.174692	0.614979	0	1
hsa-miR-335-3p	ENSG00000138078	PREPL	-0.403515	0.00126126	0.0352919	8.58561	7.55218	-0.880131	0.063831	-0.890459	0.0357965	-0.0103276	0.986073	0.0423002	0.644767	-0.00365255	0.976775	0.0459527	0.787902	0	1
hsa-miR-335-3p	ENSG00000138443	ABI2	-0.484933	7.47452e-05	0.00644876	8.58561	6.87718	-0.880131	0.063831	-0.890459	0.0357965	-0.0103276	0.986073	0.0334732	0.710519	0.0574498	0.532333	-0.0239766	0.901569	0	1
hsa-miR-335-3p	ENSG00000138641	HERC3	-0.421273	0.000722201	0.025677	8.58561	5.69494	-0.880131	0.063831	-0.890459	0.0357965	-0.0103276	0.986073	0.122604	0.0258158	0.129398	0.0383787	-0.00679421	0.96972	0	1
hsa-miR-335-3p	ENSG00000143061	IGSF3	-0.58677	6.70448e-07	0.000212341	8.58561	5.30011	-0.880131	0.063831	-0.890459	0.0357965	-0.0103276	0.986073	0.132944	0.158798	0.231215	0.0246943	-0.0982708	0.519697	0	1
hsa-miR-335-3p	ENSG00000144810	COL8A1	-0.447892	0.000295152	0.0151348	8.58561	6.52181	-0.880131	0.063831	-0.890459	0.0357965	-0.0103276	0.986073	0.311354	0.0785733	0.324194	0.100867	-0.0128397	0.982589	0	1
hsa-miR-335-3p	ENSG00000146411	SLC2A12	-0.438638	0.000406218	0.0183356	8.58561	3.91495	-0.880131	0.063831	-0.890459	0.0357965	-0.0103276	0.986073	0.0306707	0.891505	0.123919	0.545596	-0.0932479	0.801554	0	1
hsa-miR-335-3p	ENSG00000151617	EDNRA	-0.402338	0.00130734	0.0359902	8.58561	6.20575	-0.880131	0.063831	-0.890459	0.0357965	-0.0103276	0.986073	0.209111	0.141568	0.175908	0.272503	0.0332034	0.931723	0	1
hsa-miR-335-3p	ENSG00000152402	GUCY1A2	-0.500634	3.9757e-05	0.00426023	8.58561	5.95061	-0.880131	0.063831	-0.890459	0.0357965	-0.0103276	0.986073	0.587789	5.92192e-05	0.609556	0.000325148	-0.0217666	0.961406	0	1
hsa-miR-335-3p	ENSG00000152413	HOMER1	-0.442968	0.000350231	0.0167558	8.58561	5.49398	-0.880131	0.063831	-0.890459	0.0357965	-0.0103276	0.986073	0.0920895	0.491043	0.0125318	0.947221	0.0795577	0.746279	0	1
hsa-miR-335-3p	ENSG00000154415	PPP1R3A	-0.435913	0.000445508	0.019373	8.58561	6.64597	-0.880131	0.063831	-0.890459	0.0357965	-0.0103276	0.986073	0.0414726	0.869047	0.236321	0.277136	-0.194849	0.540967	0	1
hsa-miR-335-3p	ENSG00000154518	ATP5MC3	-0.413224	0.000933345	0.0297393	8.58561	6.67814	-0.880131	0.063831	-0.890459	0.0357965	-0.0103276	0.986073	-0.0710001	0.671752	-0.0728472	0.694018	0.00184711	0.997146	0	1
hsa-miR-335-3p	ENSG00000154678	PDE1C	-0.427273	0.00059404	0.0229519	8.58561	6.80047	-0.880131	0.063831	-0.890459	0.0357965	-0.0103276	0.986073	0.208633	0.185982	0.271752	0.110998	-0.063119	0.865479	0	1
hsa-miR-335-3p	ENSG00000156535	CD109	-0.511494	2.52203e-05	0.0031217	8.58561	5.99794	-0.880131	0.063831	-0.890459	0.0357965	-0.0103276	0.986073	0.377836	0.000418467	0.254296	0.0396802	0.12354	0.495085	0	1
hsa-miR-335-3p	ENSG00000162409	PRKAA2	-0.402825	0.00128808	0.0357136	8.58561	8.13823	-0.880131	0.063831	-0.890459	0.0357965	-0.0103276	0.986073	0.18703	0.325713	0.182142	0.385362	0.00488796	0.993281	0	1
hsa-miR-335-3p	ENSG00000162437	RAVER2	-0.434585	0.00046589	0.0198621	8.58561	5.46457	-0.880131	0.063831	-0.890459	0.0357965	-0.0103276	0.986073	0.0214352	0.87212	0.0633491	0.618547	-0.0419139	0.861902	0	1
hsa-miR-335-3p	ENSG00000163618	CADPS	-0.55178	4.04008e-06	0.000847816	8.58561	5.8714	-0.880131	0.063831	-0.890459	0.0357965	-0.0103276	0.986073	0.333216	0.0387605	0.413535	0.0237397	-0.0803188	0.833407	1	0
hsa-miR-335-3p	ENSG00000164105	SAP30	-0.424782	0.000644497	0.024044	8.58561	2.81901	-0.880131	0.063831	-0.890459	0.0357965	-0.0103276	0.986073	0.129905	0.280318	0.0894532	0.525409	0.0404519	0.888877	1	0
hsa-miR-335-3p	ENSG00000164176	EDIL3	-0.485397	7.33953e-05	0.00637421	8.58561	5.68686	-0.880131	0.063831	-0.890459	0.0357965	-0.0103276	0.986073	0.333953	0.0714728	0.281335	0.178628	0.052618	0.91455	1	0
hsa-miR-335-3p	ENSG00000164603	BMT2	-0.412329	0.000959975	0.030198	8.58561	4.80059	-0.880131	0.063831	-0.890459	0.0357965	-0.0103276	0.986073	-0.0639	0.561503	0.0182099	0.899743	-0.0821099	0.644304	0	1
hsa-miR-335-3p	ENSG00000165757	JCAD	-0.4128	0.000945885	0.02995	8.58561	7.51243	-0.880131	0.063831	-0.890459	0.0357965	-0.0103276	0.986073	0.40061	6.30375e-06	0.405134	7.21946e-05	-0.00452322	0.987798	1	1
hsa-miR-335-3p	ENSG00000168118	RAB4A	-0.533489	9.55337e-06	0.00159479	8.58561	5.51762	-0.880131	0.063831	-0.890459	0.0357965	-0.0103276	0.986073	-0.039314	0.728508	-0.0177888	0.898315	-0.0215252	0.933734	0	1
hsa-miR-335-3p	ENSG00000170807	LMOD2	-0.430427	0.000535281	0.0215719	8.58561	8.70875	-0.880131	0.063831	-0.890459	0.0357965	-0.0103276	0.986073	0.36897	0.147476	0.462508	0.0968481	-0.0935386	0.880655	0	1
hsa-miR-335-3p	ENSG00000184305	CCSER1	-0.490406	6.01899e-05	0.00558653	8.58561	4.04299	-0.880131	0.063831	-0.890459	0.0357965	-0.0103276	0.986073	0.255562	0.0289122	0.205877	0.12264	0.0496845	0.864342	0	1
hsa-miR-335-3p	ENSG00000185305	ARL15	-0.417887	0.000805099	0.0273299	8.58561	5.10764	-0.880131	0.063831	-0.890459	0.0357965	-0.0103276	0.986073	0.321202	2.48368e-05	0.200434	0.0211853	0.120768	0.268981	0	1
hsa-miR-335-3p	ENSG00000185477	GPRIN3	-0.40853	0.00108083	0.0323112	8.58561	5.78631	-0.880131	0.063831	-0.890459	0.0357965	-0.0103276	0.986073	0.397878	9.43082e-05	0.349522	0.00301613	0.0483563	0.847968	0	1
hsa-miR-335-3p	ENSG00000185532	PRKG1	-0.449066	0.000283247	0.0147735	8.58561	6.34078	-0.880131	0.063831	-0.890459	0.0357965	-0.0103276	0.986073	0.235109	0.0113324	0.0862023	0.456915	0.148907	0.267305	0	1
hsa-miR-335-3p	ENSG00000198216	CACNA1E	-0.444529	0.000331828	0.0162178	8.58561	0.224097	-0.880131	0.063831	-0.890459	0.0357965	-0.0103276	0.986073	0.613281	0.127051	0.433818	0.349934	0.179463	0.849534	1	0
hsa-miR-335-3p	ENSG00000198626	RYR2	-0.408026	0.00109784	0.0325996	8.58561	11.0394	-0.880131	0.063831	-0.890459	0.0357965	-0.0103276	0.986073	0.219682	0.27818	0.229727	0.298908	-0.0100453	0.987483	0	1
hsa-miR-335-3p	ENSG00000253368	TRNP1	-0.417737	0.000808968	0.0274112	8.58561	4.36719	-0.880131	0.063831	-0.890459	0.0357965	-0.0103276	0.986073	-0.137298	0.376681	0.132645	0.440652	-0.269942	0.147517	0	1
hsa-miR-337-5p	ENSG00000169251	NMD3	-0.418465	0.000790369	0.0270377	0.0930629	5.81045	-0.567621	0.112731	-0.994691	0.00114754	-0.42707	0.309683	0.166757	0.00683722	0.0567004	0.465926	0.110056	0.200501	0	1
hsa-miR-33b-3p	ENSG00000123066	MED13L	-0.41992	0.000754344	0.0263227	-2.1285	7.32425	-1.25635	0.0556641	-1.43756	0.00984487	-0.181213	0.880568	0.162915	0.00656529	0.159932	0.0213239	0.00298251	0.988425	1	0
hsa-miR-33b-3p	ENSG00000131375	CAPN7	-0.466189	0.000152729	0.0101273	-2.1285	5.82591	-1.25635	0.0556641	-1.43756	0.00984487	-0.181213	0.880568	0.0802534	0.142517	0.0855824	0.155803	-0.00532897	0.976456	0	1
hsa-miR-33b-3p	ENSG00000145819	ARHGAP26	-0.424956	0.000640849	0.0239708	-2.1285	6.75763	-1.25635	0.0556641	-1.43756	0.00984487	-0.181213	0.880568	0.266231	0.00283071	0.231741	0.0251253	0.0344901	0.881931	0	1
hsa-miR-33b-3p	ENSG00000177169	ULK1	-0.446407	0.000310867	0.0156048	-2.1285	5.71541	-1.25635	0.0556641	-1.43756	0.00984487	-0.181213	0.880568	0.27386	0.000590618	0.223118	0.0160019	0.0507417	0.777678	1	0
hsa-miR-361-5p	ENSG00000056586	RC3H2	-0.502419	3.69303e-05	0.00405648	8.78819	6.67354	-0.135278	0.349769	-0.301282	0.00933233	-0.166004	0.287243	0.150348	0.00194803	0.132693	0.0188514	0.017655	0.891289	1	0
hsa-miR-361-5p	ENSG00000081052	COL4A4	-0.419061	0.000775436	0.0267504	8.78819	5.63417	-0.135278	0.349769	-0.301282	0.00933233	-0.166004	0.287243	0.360483	0.00808903	0.252816	0.107932	0.107667	0.694782	0	1
hsa-miR-361-5p	ENSG00000083828	ZNF586	-0.511851	2.48399e-05	0.00309177	8.78819	3.89597	-0.135278	0.349769	-0.301282	0.00933233	-0.166004	0.287243	0.279117	0.000140782	0.221863	0.00886657	0.0572546	0.700084	0	1
hsa-miR-361-5p	ENSG00000091651	ORC6	-0.411816	0.000975556	0.0304962	8.78819	0.0592702	-0.135278	0.349769	-0.301282	0.00933233	-0.166004	0.287243	0.390137	0.0444901	0.268826	0.228917	0.121312	0.775592	1	0
hsa-miR-361-5p	ENSG00000112715	VEGFA	-0.501759	3.7953e-05	0.00412866	8.78819	6.57371	-0.135278	0.349769	-0.301282	0.00933233	-0.166004	0.287243	0.768689	2.2171e-07	0.391541	0.0135403	0.377148	0.023102	1	1
hsa-miR-361-5p	ENSG00000115977	AAK1	-0.559177	2.81091e-06	0.00064652	8.78819	7.22349	-0.135278	0.349769	-0.301282	0.00933233	-0.166004	0.287243	0.260079	0.0115209	0.185722	0.117298	0.0743571	0.728581	1	1
hsa-miR-361-5p	ENSG00000134884	ARGLU1	-0.475513	0.000107596	0.00816742	8.78819	5.5275	-0.135278	0.349769	-0.301282	0.00933233	-0.166004	0.287243	0.281426	5.48166e-05	0.286297	0.000382263	-0.00487027	0.983736	0	1
hsa-miR-361-5p	ENSG00000138018	SELENOI	-0.4432	0.000347436	0.0166744	8.78819	4.85353	-0.135278	0.349769	-0.301282	0.00933233	-0.166004	0.287243	0.101896	0.174414	0.0492154	0.593643	0.0526809	0.716354	0	1
hsa-miR-361-5p	ENSG00000138448	ITGAV	-0.424098	0.000659015	0.0243655	8.78819	8.01609	-0.135278	0.349769	-0.301282	0.00933233	-0.166004	0.287243	0.252906	0.00307837	0.235839	0.0175862	0.0170674	0.948014	1	0
hsa-miR-361-5p	ENSG00000144674	GOLGA4	-0.440679	0.000378886	0.0175759	8.78819	7.97539	-0.135278	0.349769	-0.301282	0.00933233	-0.166004	0.287243	0.15565	0.0634906	0.017299	0.890683	0.138351	0.231659	1	1
hsa-miR-361-5p	ENSG00000157106	SMG1	-0.523876	1.47242e-05	0.00217028	8.78819	7.44069	-0.135278	0.349769	-0.301282	0.00933233	-0.166004	0.287243	0.125347	0.056955	0.0697205	0.371228	0.0556261	0.652764	1	0
hsa-miR-361-5p	ENSG00000169641	LUZP1	-0.562957	2.32744e-06	0.000562436	8.78819	6.19666	-0.135278	0.349769	-0.301282	0.00933233	-0.166004	0.287243	0.191346	0.0110306	0.0538546	0.582261	0.137491	0.18326	1	0
hsa-miR-361-5p	ENSG00000178295	GEN1	-0.403765	0.00125166	0.0351377	8.78819	3.44992	-0.135278	0.349769	-0.301282	0.00933233	-0.166004	0.287243	0.100573	0.614418	0.0218345	0.934756	0.0787385	0.848216	0	1
hsa-miR-361-5p	ENSG00000196865	NHLRC2	-0.416438	0.000843146	0.0280782	8.78819	7.77602	-0.135278	0.349769	-0.301282	0.00933233	-0.166004	0.287243	0.296337	0.000365709	0.185225	0.0536883	0.111112	0.396686	0	1
hsa-miR-361-5p	ENSG00000197343	ZNF655	-0.450103	0.000273105	0.0144606	8.78819	6.14526	-0.135278	0.349769	-0.301282	0.00933233	-0.166004	0.287243	0.0334856	0.631926	0.0109541	0.902299	0.0225315	0.87881	1	1
hsa-miR-361-5p	ENSG00000197714	ZNF460	-0.404045	0.00124097	0.0349629	8.78819	6.01791	-0.135278	0.349769	-0.301282	0.00933233	-0.166004	0.287243	0.269641	0.0015899	0.136488	0.173167	0.133153	0.290779	1	0
hsa-miR-361-5p	ENSG00000198625	MDM4	-0.486241	7.09985e-05	0.00623402	8.78819	6.61415	-0.135278	0.349769	-0.301282	0.00933233	-0.166004	0.287243	0.122695	0.0682196	0.11324	0.133233	0.00945428	0.963247	1	1
hsa-miR-363-3p	ENSG00000065060	UHRF1BP1	-0.475861	0.000106179	0.00809736	4.92296	5.73439	0.238915	0.494835	0.750916	0.00387613	0.512001	0.127066	-0.202116	0.0270725	-0.0527588	0.66428	-0.149357	0.251616	1	0
hsa-miR-363-3p	ENSG00000261609	GAN	-0.40874	0.00107379	0.0321992	4.92296	5.23497	0.238915	0.494835	0.750916	0.00387613	0.512001	0.127066	-0.0742592	0.439556	-0.0229262	0.855204	-0.051333	0.789663	1	0
hsa-miR-367-3p	ENSG00000069667	RORA	-0.448106	0.00029295	0.0150665	-2.91804	6.65099	-0.649154	0.36884	-1.37987	0.0213638	-0.730712	0.357827	0.435802	3.20162e-06	0.294764	0.00480405	0.141037	0.286818	1	1
hsa-miR-367-3p	ENSG00000112893	MAN2A1	-0.40448	0.00122457	0.0347005	-2.91804	5.67646	-0.649154	0.36884	-1.37987	0.0213638	-0.730712	0.357827	0.0777032	0.514725	-0.0459347	0.748566	0.123638	0.460689	1	1
hsa-miR-367-3p	ENSG00000120594	PLXDC2	-0.559307	2.79286e-06	0.000643613	-2.91804	7.69744	-0.649154	0.36884	-1.37987	0.0213638	-0.730712	0.357827	0.202261	0.0605048	0.204111	0.091245	-0.00184993	0.995869	0	1
hsa-miR-367-3p	ENSG00000134109	EDEM1	-0.400334	0.00138929	0.0372268	-2.91804	5.19587	-0.649154	0.36884	-1.37987	0.0213638	-0.730712	0.357827	0.0852351	0.384383	0.0145242	0.916234	0.0707109	0.684842	1	1
hsa-miR-367-3p	ENSG00000134294	SLC38A2	-0.556764	3.16713e-06	0.000708023	-2.91804	7.82951	-0.649154	0.36884	-1.37987	0.0213638	-0.730712	0.357827	0.332568	0.023553	0.154994	0.383163	0.177575	0.453404	1	0
hsa-miR-367-3p	ENSG00000139826	ABHD13	-0.403736	0.00125275	0.0351562	-2.91804	4.50573	-0.649154	0.36884	-1.37987	0.0213638	-0.730712	0.357827	0.0629887	0.437708	0.00212046	0.986026	0.0608682	0.659995	0	1
hsa-miR-367-3p	ENSG00000144747	TMF1	-0.512834	2.38172e-05	0.0030087	-2.91804	5.58834	-0.649154	0.36884	-1.37987	0.0213638	-0.730712	0.357827	0.0789377	0.211298	-0.00174409	0.986049	0.0806818	0.374525	1	1
hsa-miR-367-3p	ENSG00000157764	BRAF	-0.518056	1.90118e-05	0.00258076	-2.91804	6.54957	-0.649154	0.36884	-1.37987	0.0213638	-0.730712	0.357827	0.12881	0.00381679	0.0334694	0.564697	0.0953405	0.102765	1	1
hsa-miR-367-3p	ENSG00000162695	SLC30A7	-0.449052	0.00028339	0.0147784	-2.91804	5.37842	-0.649154	0.36884	-1.37987	0.0213638	-0.730712	0.357827	0.000200852	0.998705	-0.132372	0.323071	0.132573	0.471754	0	1
hsa-miR-367-3p	ENSG00000165240	ATP7A	-0.497242	4.5685e-05	0.00466543	-2.91804	4.90573	-0.649154	0.36884	-1.37987	0.0213638	-0.730712	0.357827	0.119499	0.0203734	0.0244122	0.731467	0.0950868	0.173668	0	1
hsa-miR-367-3p	ENSG00000171150	SOCS5	-0.429369	0.000554382	0.0220302	-2.91804	5.51778	-0.649154	0.36884	-1.37987	0.0213638	-0.730712	0.357827	0.0198274	0.783368	0.01836	0.820104	0.00146732	0.993764	1	1
hsa-miR-3688-3p	ENSG00000133393	FOPNL	-0.401898	0.00132496	0.0362501	-0.193168	5.00669	1.11335	0.0543711	1.82559	3.96612e-05	0.712239	0.252234	-0.290452	0.000128446	-0.151048	0.0830328	-0.139404	0.181587	1	0
hsa-miR-3688-3p	ENSG00000139977	NAA30	-0.416041	0.000853834	0.0282805	-0.193168	5.3595	1.11335	0.0543711	1.82559	3.96612e-05	0.712239	0.252234	-0.173614	0.00795238	-0.0303484	0.740085	-0.143266	0.0905644	0	1
hsa-miR-3688-3p	ENSG00000147853	AK3	-0.407243	0.00112475	0.0330404	-0.193168	7.25482	1.11335	0.0543711	1.82559	3.96612e-05	0.712239	0.252234	-0.0860052	0.371826	-0.155309	0.116945	0.0693036	0.686307	0	1
hsa-miR-3688-3p	ENSG00000164597	COG5	-0.469793	0.00013355	0.00932792	-0.193168	6.81416	1.11335	0.0543711	1.82559	3.96612e-05	0.712239	0.252234	-0.510779	0.000765721	-0.222035	0.215748	-0.288744	0.165651	0	1
hsa-miR-3688-3p	ENSG00000181007	ZFP82	-0.409642	0.00104411	0.0317258	-0.193168	2.97813	1.11335	0.0543711	1.82559	3.96612e-05	0.712239	0.252234	-0.403331	3.6445e-05	-0.151393	0.179199	-0.251938	0.0366624	0	1
hsa-miR-3688-3p	ENSG00000185565	LSAMP	-0.40433	0.00123021	0.0348005	-0.193168	4.43426	1.11335	0.0543711	1.82559	3.96612e-05	0.712239	0.252234	-0.767259	0.000488555	-0.381394	0.135937	-0.385865	0.216573	0	1
hsa-miR-3688-3p	ENSG00000204104	TRAF3IP1	-0.406287	0.00115842	0.0336205	-0.193168	3.87258	1.11335	0.0543711	1.82559	3.96612e-05	0.712239	0.252234	-0.196003	4.58986e-05	-0.0946996	0.0843582	-0.101304	0.105483	0	1
hsa-miR-3688-3p	ENSG00000204947	ZNF425	-0.499038	4.24506e-05	0.00444424	-0.193168	0.527657	1.11335	0.0543711	1.82559	3.96612e-05	0.712239	0.252234	-0.778778	3.12099e-06	-0.32713	0.0777569	-0.451648	0.0228455	0	1
hsa-miR-3688-3p	ENSG00000269964	2004-05-01	-0.409025	0.00106434	0.0320492	-0.193168	1.33496	1.11335	0.0543711	1.82559	3.96612e-05	0.712239	0.252234	-0.499037	0.020147	0.03595	0.914956	-0.534987	0.0451803	0	1
hsa-miR-378a-3p	ENSG00000010810	FYN	-0.431678	0.000513473	0.0210516	14.2055	5.93061	0.355028	0.0191015	0.0552022	0.788667	-0.299826	0.0587807	-0.118482	0.11728	-0.149799	0.0714275	0.0313179	0.863018	1	0
hsa-miR-378a-3p	ENSG00000011304	PTBP1	-0.427843	0.000582994	0.0227087	14.2055	6.32739	0.355028	0.0191015	0.0552022	0.788667	-0.299826	0.0587807	-0.00221161	0.988986	-0.151496	0.198021	0.149285	0.319742	1	0
hsa-miR-378a-3p	ENSG00000026025	VIM	-0.505755	3.21402e-05	0.00369619	14.2055	10.3014	0.355028	0.0191015	0.0552022	0.788667	-0.299826	0.0587807	-0.155026	0.313335	-0.210915	0.194772	0.0558896	0.875363	1	0
hsa-miR-378a-3p	ENSG00000029364	SLC39A9	-0.446804	0.000306593	0.0154686	14.2055	5.81469	0.355028	0.0191015	0.0552022	0.788667	-0.299826	0.0587807	-0.114562	0.064003	-0.123779	0.072892	0.00921631	0.960361	1	0
hsa-miR-378a-3p	ENSG00000070190	DAPP1	-0.479983	9.06351e-05	0.00730605	14.2055	1.28666	0.355028	0.0191015	0.0552022	0.788667	-0.299826	0.0587807	0.184779	0.587179	-0.252578	0.483177	0.437357	0.295957	1	0
hsa-miR-378a-3p	ENSG00000074696	HACD3	-0.459039	0.000198453	0.0118905	14.2055	4.63258	0.355028	0.0191015	0.0552022	0.788667	-0.299826	0.0587807	-0.26745	0.00120349	-0.270798	0.00476942	0.00334838	0.990027	1	0
hsa-miR-378a-3p	ENSG00000075624	ACTB	-0.431175	0.00052214	0.0212555	14.2055	10.6713	0.355028	0.0191015	0.0552022	0.788667	-0.299826	0.0587807	-0.0261139	0.901232	-0.193606	0.270159	0.167492	0.502881	1	0
hsa-miR-378a-3p	ENSG00000079332	SAR1A	-0.439991	0.000387898	0.0178225	14.2055	6.93052	0.355028	0.0191015	0.0552022	0.788667	-0.299826	0.0587807	-0.147522	0.0214691	-0.189462	0.0100384	0.0419397	0.763812	0	1
hsa-miR-378a-3p	ENSG00000102531	FNDC3A	-0.445194	0.000324266	0.0159923	14.2055	7.00565	0.355028	0.0191015	0.0552022	0.788667	-0.299826	0.0587807	-0.0867523	0.215111	-0.100333	0.185803	0.013581	0.944005	1	0
hsa-miR-378a-3p	ENSG00000104093	DMXL2	-0.427563	0.000588402	0.0228324	14.2055	5.69899	0.355028	0.0191015	0.0552022	0.788667	-0.299826	0.0587807	0.0481571	0.671742	-0.11286	0.305779	0.161017	0.211987	0	1
hsa-miR-378a-3p	ENSG00000105851	PIK3CG	-0.468982	0.000137661	0.00950686	14.2055	3.7734	0.355028	0.0191015	0.0552022	0.788667	-0.299826	0.0587807	-0.430742	0.00514293	-0.430506	0.0158823	-0.000236429	0.999727	0	1
hsa-miR-378a-3p	ENSG00000114331	ACAP2	-0.465223	0.000158282	0.0103645	14.2055	6.29357	0.355028	0.0191015	0.0552022	0.788667	-0.299826	0.0587807	-0.0305216	0.788742	-0.0859588	0.424086	0.0554372	0.775592	1	0
hsa-miR-378a-3p	ENSG00000115091	ACTR3	-0.407646	0.00111082	0.0328081	14.2055	7.0105	0.355028	0.0191015	0.0552022	0.788667	-0.299826	0.0587807	0.0543009	0.56718	-0.0994343	0.297387	0.153735	0.154033	1	0
hsa-miR-378a-3p	ENSG00000117632	STMN1	-0.442355	0.000357697	0.0169819	14.2055	4.24058	0.355028	0.0191015	0.0552022	0.788667	-0.299826	0.0587807	-0.138759	0.291633	-0.230332	0.095433	0.0915732	0.708834	1	0
hsa-miR-378a-3p	ENSG00000118620	ZNF430	-0.423557	0.00067073	0.0246105	14.2055	3.38686	0.355028	0.0191015	0.0552022	0.788667	-0.299826	0.0587807	-0.0939119	0.276377	-0.059219	0.561793	-0.0346929	0.860729	1	0
hsa-miR-378a-3p	ENSG00000119777	TMEM214	-0.460477	0.000188354	0.0115243	14.2055	5.79001	0.355028	0.0191015	0.0552022	0.788667	-0.299826	0.0587807	-0.0130488	0.894474	-0.129652	0.106152	0.116603	0.240606	1	0
hsa-miR-378a-3p	ENSG00000127314	RAP1B	-0.473904	0.000114383	0.00847281	14.2055	6.24838	0.355028	0.0191015	0.0552022	0.788667	-0.299826	0.0587807	-0.0335212	0.803812	-0.196075	0.0944831	0.162554	0.272698	1	0
hsa-miR-378a-3p	ENSG00000133318	RTN3	-0.404685	0.00121687	0.0345801	14.2055	6.73696	0.355028	0.0191015	0.0552022	0.788667	-0.299826	0.0587807	-0.254425	0.0144383	-0.29818	0.0129095	0.0437549	0.867496	1	0
hsa-miR-378a-3p	ENSG00000134333	LDHA	-0.418548	0.000788265	0.0269978	14.2055	7.48767	0.355028	0.0191015	0.0552022	0.788667	-0.299826	0.0587807	0.019063	0.929598	-0.370328	0.0291863	0.389391	0.0312708	1	0
hsa-miR-378a-3p	ENSG00000135387	CAPRIN1	-0.464459	0.000162806	0.0105427	14.2055	7.52621	0.355028	0.0191015	0.0552022	0.788667	-0.299826	0.0587807	-0.102737	0.0410496	-0.167911	0.00323912	0.0651743	0.401463	1	0
hsa-miR-378a-3p	ENSG00000137812	KNL1	-0.435192	0.000456472	0.0196274	14.2055	0.517548	0.355028	0.0191015	0.0552022	0.788667	-0.299826	0.0587807	0.17654	0.578089	-0.244451	0.463546	0.420991	0.282679	1	0
hsa-miR-378a-3p	ENSG00000140455	USP3	-0.519774	1.76392e-05	0.00245475	14.2055	4.93727	0.355028	0.0191015	0.0552022	0.788667	-0.299826	0.0587807	0.0696651	0.507418	-0.0782783	0.494683	0.147943	0.255572	1	0
hsa-miR-378a-3p	ENSG00000142347	MYO1F	-0.431386	0.000518491	0.0211697	14.2055	4.43283	0.355028	0.0191015	0.0552022	0.788667	-0.299826	0.0587807	0.683115	0.01267	-0.184534	0.606804	0.86765	0.00794955	0	1
hsa-miR-378a-3p	ENSG00000155660	PDIA4	-0.440235	0.000384681	0.0177318	14.2055	5.47327	0.355028	0.0191015	0.0552022	0.788667	-0.299826	0.0587807	-0.234236	0.0314255	-0.224982	0.0678771	-0.00925426	0.9805	0	1
hsa-miR-378a-3p	ENSG00000162695	SLC30A7	-0.409756	0.00104041	0.0316604	14.2055	5.37842	0.355028	0.0191015	0.0552022	0.788667	-0.299826	0.0587807	0.000200852	0.998705	-0.132372	0.323071	0.132573	0.471754	1	0
hsa-miR-378a-3p	ENSG00000163694	RBM47	-0.490487	5.99959e-05	0.00557375	14.2055	4.04897	0.355028	0.0191015	0.0552022	0.788667	-0.299826	0.0587807	-0.456934	0.0569298	-0.609245	0.0237416	0.152311	0.768611	1	0
hsa-miR-378a-3p	ENSG00000167461	RAB8A	-0.45977	0.000193258	0.0117084	14.2055	4.92092	0.355028	0.0191015	0.0552022	0.788667	-0.299826	0.0587807	-0.234729	0.00844771	-0.2446	0.0175912	0.0098711	0.973372	0	1
hsa-miR-378a-3p	ENSG00000167553	TUBA1C	-0.428126	0.000577595	0.022589	14.2055	4.40966	0.355028	0.0191015	0.0552022	0.788667	-0.299826	0.0587807	0.114702	0.698052	-0.410998	0.131871	0.5257	0.0836973	1	0
hsa-miR-378a-3p	ENSG00000169100	SLC25A6	-0.432429	0.000500779	0.0207451	14.2055	7.17156	0.355028	0.0191015	0.0552022	0.788667	-0.299826	0.0587807	-0.195724	0.0367617	-0.213892	0.0428549	0.0181681	0.948318	1	0
hsa-miR-378a-3p	ENSG00000170006	TMEM154	-0.440887	0.000376193	0.0175015	14.2055	3.85443	0.355028	0.0191015	0.0552022	0.788667	-0.299826	0.0587807	0.681956	0.0144017	-0.20428	0.570317	0.886236	0.00755575	1	0
hsa-miR-378a-3p	ENSG00000170571	EMB	-0.444945	0.000327081	0.0160737	14.2055	5.62651	0.355028	0.0191015	0.0552022	0.788667	-0.299826	0.0587807	-0.508589	0.00932622	-0.428776	0.0562348	-0.0798133	0.872989	1	0
hsa-miR-378a-3p	ENSG00000171940	ZNF217	-0.422772	0.000688029	0.0249755	14.2055	5.84304	0.355028	0.0191015	0.0552022	0.788667	-0.299826	0.0587807	0.0205999	0.906055	-0.110649	0.471599	0.131248	0.534038	1	0
hsa-miR-378a-3p	ENSG00000172795	DCP2	-0.44502	0.000326234	0.0160482	14.2055	5.56292	0.355028	0.0191015	0.0552022	0.788667	-0.299826	0.0587807	-0.0850437	0.341069	-0.100094	0.295704	0.0150501	0.951164	1	0
hsa-miR-378a-3p	ENSG00000179051	RCC2	-0.446166	0.000313486	0.0156828	14.2055	4.8121	0.355028	0.0191015	0.0552022	0.788667	-0.299826	0.0587807	-0.13237	0.178811	-0.184432	0.082434	0.0520627	0.811424	1	0
hsa-miR-378a-3p	ENSG00000183323	CCDC125	-0.446191	0.000313221	0.0156736	14.2055	3.20554	0.355028	0.0191015	0.0552022	0.788667	-0.299826	0.0587807	-0.0642063	0.552952	-0.207927	0.0475723	0.143721	0.284814	1	1
hsa-miR-378a-3p	ENSG00000198019	FCGR1B	-0.409315	0.00105478	0.0318999	14.2055	-1.4357	0.355028	0.0191015	0.0552022	0.788667	-0.299826	0.0587807	0.424223	0.386362	-0.836045	0.0943932	1.26027	0.0164736	0	1
hsa-miR-378a-3p	ENSG00000214113	LYRM4	-0.40443	0.00122644	0.0347375	14.2055	3.7441	0.355028	0.0191015	0.0552022	0.788667	-0.299826	0.0587807	-0.100072	0.342785	-0.102621	0.373217	0.00254835	0.993746	0	1
hsa-miR-378a-5p	ENSG00000065615	CYB5R4	-0.431562	0.000515468	0.0210926	8.5636	4.21449	0.35646	0.0191015	-0.00335216	0.987518	-0.359812	0.0195261	0.0313115	0.772922	-0.0832229	0.418641	0.114534	0.373668	0	1
hsa-miR-378a-5p	ENSG00000101109	STK4	-0.400426	0.00138544	0.0371759	8.5636	5.67772	0.35646	0.0191015	-0.00335216	0.987518	-0.359812	0.0195261	0.123969	0.316584	-0.0648772	0.667064	0.188846	0.235087	0	1
hsa-miR-378a-5p	ENSG00000103995	CEP152	-0.448252	0.000291456	0.015019	8.5636	2.62225	0.35646	0.0191015	-0.00335216	0.987518	-0.359812	0.0195261	-0.156429	0.174209	-0.270141	0.0299037	0.113712	0.554043	1	0
hsa-miR-378a-5p	ENSG00000146386	ABRACL	-0.405637	0.00118185	0.0340094	8.5636	1.74346	0.35646	0.0191015	-0.00335216	0.987518	-0.359812	0.0195261	-0.38748	0.0542795	-0.46245	0.0396802	0.0749706	0.883735	1	0
hsa-miR-378a-5p	ENSG00000148773	MKI67	-0.408087	0.00109575	0.0325701	8.5636	1.39638	0.35646	0.0191015	-0.00335216	0.987518	-0.359812	0.0195261	-0.195334	0.631251	-0.445236	0.260055	0.249903	0.719423	1	0
hsa-miR-378a-5p	ENSG00000162704	ARPC5	-0.500705	3.96396e-05	0.00425164	8.5636	6.15394	0.35646	0.0191015	-0.00335216	0.987518	-0.359812	0.0195261	-0.270531	0.04632	-0.378631	0.0136798	0.1081	0.684057	0	1
hsa-miR-378a-5p	ENSG00000166913	YWHAB	-0.479965	9.06984e-05	0.00731008	8.5636	7.64654	0.35646	0.0191015	-0.00335216	0.987518	-0.359812	0.0195261	-0.122871	0.066625	-0.212446	0.00461789	0.0895752	0.37074	1	1
hsa-miR-378a-5p	ENSG00000170006	TMEM154	-0.417153	0.000824159	0.0277151	8.5636	3.85443	0.35646	0.0191015	-0.00335216	0.987518	-0.359812	0.0195261	0.681956	0.0144017	-0.20428	0.570317	0.886236	0.00755575	1	0
hsa-miR-378a-5p	ENSG00000172380	GNG12	-0.451371	0.000261141	0.0140824	8.5636	6.79368	0.35646	0.0191015	-0.00335216	0.987518	-0.359812	0.0195261	-0.111935	0.396208	-0.176908	0.196217	0.0649731	0.814159	1	0
hsa-miR-378a-5p	ENSG00000175505	CLCF1	-0.420473	0.000741049	0.0260743	8.5636	1.10862	0.35646	0.0191015	-0.00335216	0.987518	-0.359812	0.0195261	0.345556	0.276377	-0.184424	0.63147	0.52998	0.182477	0	1
hsa-miR-378a-5p	ENSG00000181467	RAP2B	-0.432027	0.000507546	0.020907	8.5636	5.1383	0.35646	0.0191015	-0.00335216	0.987518	-0.359812	0.0195261	-0.354674	0.00307104	-0.380072	0.00629566	0.0253985	0.943832	1	0
hsa-miR-378a-5p	ENSG00000188921	HACD4	-0.497736	4.47741e-05	0.00460614	8.5636	3.91944	0.35646	0.0191015	-0.00335216	0.987518	-0.359812	0.0195261	-0.261239	0.120176	-0.357535	0.0524706	0.0962955	0.794964	1	0
hsa-miR-378a-5p	ENSG00000275302	CCL4	-0.469988	0.000132577	0.0092888	8.5636	1.37711	0.35646	0.0191015	-0.00335216	0.987518	-0.359812	0.0195261	-0.484461	0.276174	-1.05064	0.0245744	0.566183	0.368817	1	0
hsa-miR-425-5p	ENSG00000105793	GTPBP10	-0.431202	0.000521672	0.0212442	6.81449	4.47598	0.226885	0.286263	0.603734	0.000260858	0.376849	0.0845169	-0.210985	0.000357877	-0.103227	0.131942	-0.107759	0.189369	0	1
hsa-miR-425-5p	ENSG00000183741	CBX6	-0.461128	0.000183939	0.0113629	6.81449	6.2835	0.226885	0.286263	0.603734	0.000260858	0.376849	0.0845169	-0.168562	0.000528312	-0.0472373	0.436681	-0.121324	0.0460972	1	0
hsa-miR-425-5p	ENSG00000198908	BHLHB9	-0.478613	9.55526e-05	0.00755467	6.81449	3.60931	0.226885	0.286263	0.603734	0.000260858	0.376849	0.0845169	-0.243228	0.0120817	-0.0259613	0.856765	-0.217266	0.0799848	1	0
hsa-miR-429	ENSG00000011566	MAP4K3	-0.46836	0.000140891	0.00964334	0.956835	6.1074	-1.04697	0.0543711	-1.4535	0.00132631	-0.40653	0.541989	0.0757597	0.237325	0.00665174	0.945031	0.0691079	0.486159	0	1
hsa-miR-429	ENSG00000109670	FBXW7	-0.412247	0.000962453	0.0302408	0.956835	5.59972	-1.04697	0.0543711	-1.4535	0.00132631	-0.40653	0.541989	0.208771	0.00342405	0.0447723	0.638783	0.163998	0.0718066	1	1
hsa-miR-429	ENSG00000109756	RAPGEF2	-0.419896	0.000754936	0.026332	0.956835	6.54547	-1.04697	0.0543711	-1.4535	0.00132631	-0.40653	0.541989	0.229079	0.000432584	0.202217	0.00743694	0.0268623	0.872294	0	1
hsa-miR-429	ENSG00000110955	ATP5F1B	-0.501939	3.76711e-05	0.00410734	0.956835	9.07853	-1.04697	0.0543711	-1.4535	0.00132631	-0.40653	0.541989	0.0970349	0.497042	0.0762867	0.641199	0.0207482	0.955634	0	1
hsa-miR-429	ENSG00000112531	QKI	-0.401436	0.00134368	0.0365456	0.956835	8.99409	-1.04697	0.0543711	-1.4535	0.00132631	-0.40653	0.541989	0.0948647	0.214019	0.0863337	0.310685	0.00853103	0.971151	1	1
hsa-miR-429	ENSG00000118496	FBXO30	-0.490986	5.88124e-05	0.00550449	0.956835	5.64526	-1.04697	0.0543711	-1.4535	0.00132631	-0.40653	0.541989	0.0969118	0.124167	0.0657447	0.368821	0.0311671	0.82888	0	1
hsa-miR-429	ENSG00000120053	GOT1	-0.496208	4.76496e-05	0.00479742	0.956835	7.86419	-1.04697	0.0543711	-1.4535	0.00132631	-0.40653	0.541989	0.118428	0.53937	0.0139679	0.958823	0.10446	0.775675	1	1
hsa-miR-429	ENSG00000125827	TMX4	-0.558632	2.88793e-06	0.000660905	0.956835	7.7977	-1.04697	0.0543711	-1.4535	0.00132631	-0.40653	0.541989	0.0709863	0.363479	0.045428	0.622559	0.0255583	0.889196	0	1
hsa-miR-429	ENSG00000134769	DTNA	-0.441247	0.00037158	0.0173743	0.956835	6.94117	-1.04697	0.0543711	-1.4535	0.00132631	-0.40653	0.541989	0.0398953	0.768081	0.0200457	0.901309	0.0198496	0.950706	0	1
hsa-miR-429	ENSG00000135766	EGLN1	-0.439286	0.000397358	0.0180816	0.956835	6.54112	-1.04697	0.0543711	-1.4535	0.00132631	-0.40653	0.541989	0.1609	0.0186094	0.0418802	0.643567	0.119019	0.209905	0	1
hsa-miR-429	ENSG00000136153	LMO7	-0.403518	0.00126113	0.03529	0.956835	7.79839	-1.04697	0.0543711	-1.4535	0.00132631	-0.40653	0.541989	0.0767066	0.684557	0.120434	0.536629	-0.0437277	0.916278	1	0
hsa-miR-429	ENSG00000141469	SLC14A1	-0.407491	0.00111617	0.0328944	0.956835	4.20224	-1.04697	0.0543711	-1.4535	0.00132631	-0.40653	0.541989	0.0382919	0.907258	0.00563706	0.988603	0.0326548	0.964476	0	1
hsa-miR-429	ENSG00000145936	KCNMB1	-0.478636	9.54677e-05	0.00755097	0.956835	3.20175	-1.04697	0.0543711	-1.4535	0.00132631	-0.40653	0.541989	0.369183	0.152338	0.570115	0.0422086	-0.200932	0.678701	0	1
hsa-miR-429	ENSG00000148516	ZEB1	-0.522702	1.55094e-05	0.00225088	0.956835	7.38946	-1.04697	0.0543711	-1.4535	0.00132631	-0.40653	0.541989	0.0986488	0.0682359	0.0788144	0.199432	0.0198344	0.884335	1	1
hsa-miR-429	ENSG00000152402	GUCY1A2	-0.577137	1.12245e-06	0.000320716	0.956835	5.95061	-1.04697	0.0543711	-1.4535	0.00132631	-0.40653	0.541989	0.587789	5.92192e-05	0.609556	0.000325148	-0.0217666	0.961406	0	1
hsa-miR-429	ENSG00000157036	EXOG	-0.456592	0.000216775	0.012562	0.956835	4.3577	-1.04697	0.0543711	-1.4535	0.00132631	-0.40653	0.541989	0.183602	0.184892	0.15098	0.33495	0.0326222	0.930062	0	1
hsa-miR-429	ENSG00000165194	PCDH19	-0.402743	0.00129129	0.0357546	0.956835	3.05442	-1.04697	0.0543711	-1.4535	0.00132631	-0.40653	0.541989	0.665156	0.000294022	0.521149	0.0146229	0.144007	0.697514	1	1
hsa-miR-429	ENSG00000165757	JCAD	-0.439367	0.000396252	0.0180534	0.956835	7.51243	-1.04697	0.0543711	-1.4535	0.00132631	-0.40653	0.541989	0.40061	6.30375e-06	0.405134	7.21946e-05	-0.00452322	0.987798	0	1
hsa-miR-429	ENSG00000182287	AP1S2	-0.406498	0.00115092	0.0334899	0.956835	6.29101	-1.04697	0.0543711	-1.4535	0.00132631	-0.40653	0.541989	-0.00533987	0.972029	-0.0832411	0.514452	0.0779012	0.701267	0	1
hsa-miR-429	ENSG00000185305	ARL15	-0.464022	0.000165446	0.0106453	0.956835	5.10764	-1.04697	0.0543711	-1.4535	0.00132631	-0.40653	0.541989	0.321202	2.48368e-05	0.200434	0.0211853	0.120768	0.268981	0	1
hsa-miR-429	ENSG00000187676	B3GLCT	-0.483472	7.91462e-05	0.0066989	0.956835	4.86315	-1.04697	0.0543711	-1.4535	0.00132631	-0.40653	0.541989	0.104563	0.449122	0.225631	0.105739	-0.121068	0.581012	1	0
hsa-miR-429	ENSG00000198612	COPS8	-0.531624	1.04005e-05	0.00169281	0.956835	5.82079	-1.04697	0.0543711	-1.4535	0.00132631	-0.40653	0.541989	-0.00513933	0.956807	-0.0306969	0.722067	0.0255576	0.872294	0	1
hsa-miR-4306	ENSG00000011114	BTBD7	-0.474879	0.000110223	0.00829103	1.6306	5.93311	1.19348	0.0543711	1.70722	0.000482554	0.513745	0.488754	-0.100901	0.0234321	-0.0208307	0.734183	-0.0800702	0.188091	0	1
hsa-miR-4306	ENSG00000086758	HUWE1	-0.419894	0.000754969	0.026332	1.6306	8.85703	1.19348	0.0543711	1.70722	0.000482554	0.513745	0.488754	-0.0541766	0.382069	-0.0237029	0.761481	-0.0304737	0.814528	0	1
hsa-miR-4306	ENSG00000131791	PRKAB2	-0.449159	0.000282331	0.0147408	1.6306	5.98528	1.19348	0.0543711	1.70722	0.000482554	0.513745	0.488754	-0.545278	0.000153283	0.0368807	0.863924	-0.582159	0.00076523	0	1
hsa-miR-4306	ENSG00000138092	CENPO	-0.411064	0.000998796	0.030913	1.6306	2.07095	1.19348	0.0543711	1.70722	0.000482554	0.513745	0.488754	-0.319393	0.00243014	-0.301212	0.0138376	-0.0181811	0.955141	0	1
hsa-miR-4306	ENSG00000144043	TEX261	-0.440573	0.000380265	0.0176151	1.6306	5.93657	1.19348	0.0543711	1.70722	0.000482554	0.513745	0.488754	-0.167944	0.00190563	-0.186361	0.00312584	0.0184173	0.900465	1	0
hsa-miR-4306	ENSG00000155827	RNF20	-0.427883	0.00058223	0.0226941	1.6306	5.27158	1.19348	0.0543711	1.70722	0.000482554	0.513745	0.488754	-0.190072	5.09964e-05	-0.147123	0.00626679	-0.0429488	0.622519	0	1
hsa-miR-4306	ENSG00000166135	HIF1AN	-0.486489	7.03096e-05	0.00619732	1.6306	5.85891	1.19348	0.0543711	1.70722	0.000482554	0.513745	0.488754	-0.0747054	0.250015	-0.0146987	0.870006	-0.0600067	0.580091	0	1
hsa-miR-4306	ENSG00000182253	SYNM	-0.533856	9.3946e-06	0.00157759	1.6306	7.8868	1.19348	0.0543711	1.70722	0.000482554	0.513745	0.488754	-0.101041	0.630448	0.0249692	0.927591	-0.12601	0.725165	0	1
hsa-miR-4306	ENSG00000183741	CBX6	-0.401696	0.0013331	0.036381	1.6306	6.2835	1.19348	0.0543711	1.70722	0.000482554	0.513745	0.488754	-0.168562	0.000528312	-0.0472373	0.436681	-0.121324	0.0460972	1	0
hsa-miR-4306	ENSG00000261609	GAN	-0.438178	0.000412617	0.0185214	1.6306	5.23497	1.19348	0.0543711	1.70722	0.000482554	0.513745	0.488754	-0.0742592	0.439556	-0.0229262	0.855204	-0.051333	0.789663	0	1
hsa-miR-4732-3p	ENSG00000127334	DYRK2	-0.405578	0.00118399	0.0340464	1.19801	6.68917	1.69659	0.0260712	2.28817	0.000138151	0.591584	0.513372	-0.0449029	0.779553	0.0444951	0.802906	-0.089398	0.726731	1	0
hsa-miR-4732-3p	ENSG00000133878	DUSP26	-0.401078	0.00135835	0.0367511	1.19801	4.28961	1.69659	0.0260712	2.28817	0.000138151	0.591584	0.513372	-0.211285	0.294867	-0.0300048	0.917763	-0.18128	0.589943	0	1
hsa-miR-4732-3p	ENSG00000166135	HIF1AN	-0.40116	0.00135499	0.0367013	1.19801	5.85891	1.69659	0.0260712	2.28817	0.000138151	0.591584	0.513372	-0.0747054	0.250015	-0.0146987	0.870006	-0.0600067	0.580091	0	1
hsa-miR-4732-5p	ENSG00000011114	BTBD7	-0.502087	3.74416e-05	0.00409449	-0.607428	5.93311	1.42456	0.0543711	2.17568	0.000125391	0.751122	0.366512	-0.100901	0.0234321	-0.0208307	0.734183	-0.0800702	0.188091	0	1
hsa-miR-4732-5p	ENSG00000091542	ALKBH5	-0.414646	0.000892413	0.0289964	-0.607428	6.63471	1.42456	0.0543711	2.17568	0.000125391	0.751122	0.366512	0.00271199	0.97915	-0.0323993	0.731642	0.0351113	0.829437	1	1
hsa-miR-4732-5p	ENSG00000103184	SEC14L5	-0.4153	0.000874143	0.0286695	-0.607428	1.82738	1.42456	0.0543711	2.17568	0.000125391	0.751122	0.366512	-0.549941	0.15639	0.036352	0.952323	-0.586293	0.278127	1	0
hsa-miR-4732-5p	ENSG00000114739	ACVR2B	-0.441804	0.000364537	0.0171853	-0.607428	4.76547	1.42456	0.0543711	2.17568	0.000125391	0.751122	0.366512	-0.241569	0.0481639	0.0569746	0.731843	-0.298544	0.0450972	0	1
hsa-miR-4732-5p	ENSG00000139977	NAA30	-0.491282	5.81197e-05	0.00546664	-0.607428	5.3595	1.42456	0.0543711	2.17568	0.000125391	0.751122	0.366512	-0.173614	0.00795238	-0.0303484	0.740085	-0.143266	0.0905644	0	1
hsa-miR-4732-5p	ENSG00000147316	MCPH1	-0.50947	2.7486e-05	0.00331265	-0.607428	4.86142	1.42456	0.0543711	2.17568	0.000125391	0.751122	0.366512	-0.115495	0.00394803	-0.0254078	0.635792	-0.0900875	0.0818018	0	1
hsa-miR-4732-5p	ENSG00000149657	LSM14B	-0.422729	0.000688976	0.0249962	-0.607428	4.76262	1.42456	0.0543711	2.17568	0.000125391	0.751122	0.366512	-0.148126	0.0702792	-0.043759	0.684503	-0.104367	0.406123	0	1
hsa-miR-4732-5p	ENSG00000155827	RNF20	-0.461554	0.000181105	0.0112587	-0.607428	5.27158	1.42456	0.0543711	2.17568	0.000125391	0.751122	0.366512	-0.190072	5.09964e-05	-0.147123	0.00626679	-0.0429488	0.622519	1	0
hsa-miR-4732-5p	ENSG00000185252	ZNF74	-0.497135	4.58855e-05	0.00467986	-0.607428	2.44831	1.42456	0.0543711	2.17568	0.000125391	0.751122	0.366512	-0.112793	0.258484	0.0139574	0.923933	-0.12675	0.373203	0	1
hsa-miR-4732-5p	ENSG00000263155	MYZAP	-0.457487	0.000209898	0.0123166	-0.607428	5.29404	1.42456	0.0543711	2.17568	0.000125391	0.751122	0.366512	-0.0711977	0.675206	0.115453	0.509458	-0.186651	0.38153	0	1
hsa-miR-4772-3p	ENSG00000158109	TPRG1L	-0.474971	0.000109839	0.00827323	-1.32072	5.53167	0.751943	0.358314	1.7099	0.00403121	0.957959	0.249984	-0.153449	0.00463448	-0.106713	0.0889958	-0.0467358	0.659025	1	0
hsa-miR-4772-5p	ENSG00000157510	AFAP1L1	-0.545129	5.55701e-06	0.00107476	-1.74226	5.78756	-0.41457	0.612554	1.15264	0.0420025	1.56721	0.0195261	-0.11804	0.187424	0.0973404	0.335955	-0.21538	0.0377525	0	1
hsa-miR-486-5p	ENSG00000011114	BTBD7	-0.512736	2.39178e-05	0.00301634	14.8917	5.93311	0.645437	0.175271	1.07842	0.00681967	0.432986	0.454778	-0.100901	0.0234321	-0.0208307	0.734183	-0.0800702	0.188091	1	0
hsa-miR-486-5p	ENSG00000031003	FAM13B	-0.488678	6.44761e-05	0.00585433	14.8917	6.13457	0.645437	0.175271	1.07842	0.00681967	0.432986	0.454778	-0.298064	5.53611e-05	-0.157293	0.0623343	-0.140771	0.157735	1	0
hsa-miR-486-5p	ENSG00000134014	ELP3	-0.558553	2.89936e-06	0.00066248	14.8917	4.84401	0.645437	0.175271	1.07842	0.00681967	0.432986	0.454778	-0.211224	0.000218432	-0.20071	0.00244465	-0.0105141	0.952191	0	1
hsa-miR-486-5p	ENSG00000164953	TMEM67	-0.486506	7.02621e-05	0.00619466	14.8917	5.01323	0.645437	0.175271	1.07842	0.00681967	0.432986	0.454778	-0.197661	0.0644074	0.0410118	0.782851	-0.238673	0.0702227	0	1
hsa-miR-491-5p	ENSG00000063322	MED29	-0.406346	0.00115632	0.0335847	4.14205	4.98996	0.419318	0.0105261	0.313315	0.0235039	-0.106004	0.591875	-0.162083	0.00347524	-0.128468	0.0449121	-0.0336146	0.793095	0	1
hsa-miR-491-5p	ENSG00000064419	TNPO3	-0.429545	0.000551151	0.0219586	4.14205	5.44457	0.419318	0.0105261	0.313315	0.0235039	-0.106004	0.591875	-0.148962	0.00115764	-0.145076	0.00647147	-0.00388665	0.981031	0	1
hsa-miR-491-5p	ENSG00000068323	TFE3	-0.464149	0.000164673	0.0106121	4.14205	5.50052	0.419318	0.0105261	0.313315	0.0235039	-0.106004	0.591875	-0.12491	0.351722	-0.21677	0.117805	0.0918603	0.707963	1	1
hsa-miR-491-5p	ENSG00000073536	NLE1	-0.488121	6.59166e-05	0.00593739	4.14205	2.67098	0.419318	0.0105261	0.313315	0.0235039	-0.106004	0.591875	-0.153643	0.165861	-0.226907	0.0583376	0.0732643	0.743146	0	1
hsa-miR-491-5p	ENSG00000076351	SLC46A1	-0.409611	0.0010451	0.0317395	4.14205	3.75278	0.419318	0.0105261	0.313315	0.0235039	-0.106004	0.591875	-0.420494	0.000135949	-0.212464	0.0942189	-0.20803	0.168907	0	1
hsa-miR-491-5p	ENSG00000083290	ULK2	-0.416143	0.00085109	0.0282342	4.14205	5.21518	0.419318	0.0105261	0.313315	0.0235039	-0.106004	0.591875	-0.183949	0.0056018	-0.212094	0.00587521	0.0281449	0.867602	0	1
hsa-miR-491-5p	ENSG00000090659	CD209	-0.442222	0.000359342	0.0170278	4.14205	4.67326	0.419318	0.0105261	0.313315	0.0235039	-0.106004	0.591875	-0.612255	0.0183852	-0.645462	0.029585	0.0332064	0.968849	0	1
hsa-miR-491-5p	ENSG00000099817	POLR2E	-0.425279	0.000634132	0.0238246	4.14205	5.58089	0.419318	0.0105261	0.313315	0.0235039	-0.106004	0.591875	-0.17124	0.0105807	-0.246253	0.00143156	0.0750123	0.508634	0	1
hsa-miR-491-5p	ENSG00000100228	RAB36	-0.530042	1.11737e-05	0.0017856	4.14205	1.84416	0.419318	0.0105261	0.313315	0.0235039	-0.106004	0.591875	-0.540766	0.00370636	-0.454778	0.0344999	-0.0859884	0.854918	0	1
hsa-miR-491-5p	ENSG00000100385	IL2RB	-0.414351	0.000900776	0.0291498	4.14205	2.35003	0.419318	0.0105261	0.313315	0.0235039	-0.106004	0.591875	-0.752487	0.000884733	-0.578998	0.0270836	-0.173489	0.712672	1	0
hsa-miR-491-5p	ENSG00000100403	ZC3H7B	-0.439549	0.000393804	0.0179838	4.14205	6.57159	0.419318	0.0105261	0.313315	0.0235039	-0.106004	0.591875	-0.130313	0.00683255	-0.0789206	0.15973	-0.0513921	0.541549	0	1
hsa-miR-491-5p	ENSG00000105383	CD33	-0.434271	0.000470833	0.0199924	4.14205	2.12371	0.419318	0.0105261	0.313315	0.0235039	-0.106004	0.591875	-0.467121	0.0125849	-0.39502	0.0649036	-0.0721006	0.881996	0	1
hsa-miR-491-5p	ENSG00000107521	HPS1	-0.41585	0.00085903	0.0283784	4.14205	4.81127	0.419318	0.0105261	0.313315	0.0235039	-0.106004	0.591875	-0.0816449	0.254302	-0.0879653	0.259767	0.00632043	0.978662	0	1
hsa-miR-491-5p	ENSG00000108107	RPL28	-0.470748	0.000128851	0.00912516	4.14205	7.21127	0.419318	0.0105261	0.313315	0.0235039	-0.106004	0.591875	-0.207397	0.0367916	-0.206412	0.0652924	-0.00098508	0.998022	1	1
hsa-miR-491-5p	ENSG00000110057	UNC93B1	-0.46285	0.000172719	0.0109289	4.14205	3.56175	0.419318	0.0105261	0.313315	0.0235039	-0.106004	0.591875	-0.357684	0.0101442	-0.237786	0.139332	-0.119899	0.658451	0	1
hsa-miR-491-5p	ENSG00000112379	ARFGEF3	-0.451497	0.000259982	0.0140458	4.14205	4.51733	0.419318	0.0105261	0.313315	0.0235039	-0.106004	0.591875	-0.64654	0.000617379	-0.467164	0.0325088	-0.179376	0.615164	0	1
hsa-miR-491-5p	ENSG00000113194	FAF2	-0.475874	0.000106125	0.008094	4.14205	5.50234	0.419318	0.0105261	0.313315	0.0235039	-0.106004	0.591875	-0.152825	0.00190044	-0.111808	0.0494347	-0.041017	0.676837	0	1
hsa-miR-491-5p	ENSG00000117597	UTP25	-0.439482	0.000394705	0.0180133	4.14205	4.07751	0.419318	0.0105261	0.313315	0.0235039	-0.106004	0.591875	-0.378965	4.31844e-07	-0.227944	0.00520978	-0.151021	0.10342	0	1
hsa-miR-491-5p	ENSG00000125730	C3	-0.574161	1.3118e-06	0.000361002	4.14205	9.59894	0.419318	0.0105261	0.313315	0.0235039	-0.106004	0.591875	-1.69129	1.21531e-05	-1.14677	0.00896664	-0.54452	0.342797	0	1
hsa-miR-491-5p	ENSG00000125735	TNFSF14	-0.57426	1.30505e-06	0.000359311	4.14205	1.79363	0.419318	0.0105261	0.313315	0.0235039	-0.106004	0.591875	-1.20472	0.00534605	-1.06661	0.0323015	-0.138113	0.908373	0	1
hsa-miR-491-5p	ENSG00000131374	TBC1D5	-0.461583	0.000180912	0.0112511	4.14205	6.49297	0.419318	0.0105261	0.313315	0.0235039	-0.106004	0.591875	-0.150211	0.0114205	-0.0938718	0.173888	-0.0563396	0.608217	0	1
hsa-miR-491-5p	ENSG00000131653	TRAF7	-0.408006	0.00109851	0.0326099	4.14205	4.65189	0.419318	0.0105261	0.313315	0.0235039	-0.106004	0.591875	-0.0761113	0.355714	-0.180324	0.0335137	0.104212	0.354852	0	1
hsa-miR-491-5p	ENSG00000132376	INPP5K	-0.409523	0.00104798	0.0317842	4.14205	4.66051	0.419318	0.0105261	0.313315	0.0235039	-0.106004	0.591875	-0.0868664	0.251654	-0.0635707	0.469319	-0.0232957	0.90199	0	1
hsa-miR-491-5p	ENSG00000134046	MBD2	-0.450666	0.000267734	0.0142877	4.14205	6.42633	0.419318	0.0105261	0.313315	0.0235039	-0.106004	0.591875	-0.208773	0.00900027	-0.196532	0.032657	-0.0122406	0.960361	0	1
hsa-miR-491-5p	ENSG00000134138	MEIS2	-0.476358	0.00010418	0.00798832	4.14205	5.42446	0.419318	0.0105261	0.313315	0.0235039	-0.106004	0.591875	-0.461641	3.32518e-06	-0.281805	0.0114444	-0.179836	0.17233	0	1
hsa-miR-491-5p	ENSG00000134287	ARF3	-0.514515	2.21602e-05	0.00286607	4.14205	5.98861	0.419318	0.0105261	0.313315	0.0235039	-0.106004	0.591875	-0.10747	0.189688	-0.150001	0.0891997	0.0425307	0.814159	1	1
hsa-miR-491-5p	ENSG00000135917	SLC19A3	-0.455011	0.00022942	0.0130094	4.14205	3.92573	0.419318	0.0105261	0.313315	0.0235039	-0.106004	0.591875	-0.585964	0.34765	-1.12678	0.0784435	0.540815	0.601648	1	0
hsa-miR-491-5p	ENSG00000139641	ESYT1	-0.476526	0.000103516	0.00795618	4.14205	6.28752	0.419318	0.0105261	0.313315	0.0235039	-0.106004	0.591875	-0.286588	0.0155832	-0.25096	0.063618	-0.0356274	0.911864	1	0
hsa-miR-491-5p	ENSG00000141510	TP53	-0.519684	1.77082e-05	0.0024609	4.14205	4.63949	0.419318	0.0105261	0.313315	0.0235039	-0.106004	0.591875	-0.361551	0.000403208	-0.302447	0.0110538	-0.0591039	0.806522	1	1
hsa-miR-491-5p	ENSG00000142534	RPS11	-0.414732	0.00088999	0.0289465	4.14205	8.51058	0.419318	0.0105261	0.313315	0.0235039	-0.106004	0.591875	-0.219139	0.0881771	-0.255804	0.0725962	0.036665	0.913732	1	0
hsa-miR-491-5p	ENSG00000143368	SF3B4	-0.406006	0.00116849	0.033785	4.14205	5.2512	0.419318	0.0105261	0.313315	0.0235039	-0.106004	0.591875	-0.207333	0.000335199	-0.180036	0.00713007	-0.0272968	0.850044	1	0
hsa-miR-491-5p	ENSG00000148082	SHC3	-0.432186	0.000504847	0.0208408	4.14205	2.7065	0.419318	0.0105261	0.313315	0.0235039	-0.106004	0.591875	-0.636461	0.00371407	-0.571643	0.0245196	-0.0648172	0.914778	0	1
hsa-miR-491-5p	ENSG00000148734	NPFFR1	-0.431669	0.00051363	0.0210532	4.14205	-0.548962	0.419318	0.0105261	0.313315	0.0235039	-0.106004	0.591875	-2.08248	8.44284e-05	-1.08037	0.0730618	-1.00211	0.181403	0	1
hsa-miR-491-5p	ENSG00000149798	CDC42EP2	-0.44169	0.000365968	0.0172213	4.14205	4.73294	0.419318	0.0105261	0.313315	0.0235039	-0.106004	0.591875	-0.232514	0.277556	-0.24675	0.289222	0.0142354	0.983242	0	1
hsa-miR-491-5p	ENSG00000150433	TMEM218	-0.525204	1.38807e-05	0.00208038	4.14205	2.84359	0.419318	0.0105261	0.313315	0.0235039	-0.106004	0.591875	-0.307892	0.000462132	-0.249559	0.0145904	-0.0583325	0.765424	0	1
hsa-miR-491-5p	ENSG00000160209	PDXK	-0.458223	0.000204394	0.0121095	4.14205	6.32952	0.419318	0.0105261	0.313315	0.0235039	-0.106004	0.591875	-0.361232	0.00065227	-0.359862	0.00347551	-0.0013708	0.997328	0	1
hsa-miR-491-5p	ENSG00000162687	KCNT2	-0.488673	6.4488e-05	0.00585476	4.14205	4.86438	0.419318	0.0105261	0.313315	0.0235039	-0.106004	0.591875	-0.837642	0.0007433	-0.49234	0.0871858	-0.345302	0.372424	0	1
hsa-miR-491-5p	ENSG00000164626	KCNK5	-0.496574	4.69449e-05	0.00474868	4.14205	1.1865	0.419318	0.0105261	0.313315	0.0235039	-0.106004	0.591875	-0.933583	7.18787e-05	-0.554944	0.0385783	-0.378639	0.274806	0	1
hsa-miR-491-5p	ENSG00000166888	STAT6	-0.404469	0.00122497	0.0347075	4.14205	6.47788	0.419318	0.0105261	0.313315	0.0235039	-0.106004	0.591875	-0.0549463	0.574939	-0.142253	0.134358	0.0873063	0.542666	0	1
hsa-miR-491-5p	ENSG00000168234	TTC39C	-0.473625	0.0001156	0.00853389	4.14205	3.48578	0.419318	0.0105261	0.313315	0.0235039	-0.106004	0.591875	-0.343161	0.0186199	-0.251176	0.132602	-0.0919843	0.778958	0	1
hsa-miR-491-5p	ENSG00000168246	UBTD2	-0.479453	9.25091e-05	0.00740061	4.14205	4.62259	0.419318	0.0105261	0.313315	0.0235039	-0.106004	0.591875	-0.0554433	0.60084	-0.133957	0.193723	0.0785137	0.641687	0	1
hsa-miR-491-5p	ENSG00000170854	RIOX2	-0.412651	0.000950338	0.0300315	4.14205	4.1845	0.419318	0.0105261	0.313315	0.0235039	-0.106004	0.591875	-0.193822	0.0247377	-0.201326	0.0398864	0.00750416	0.980264	0	1
hsa-miR-491-5p	ENSG00000175906	ARL4D	-0.492073	5.6307e-05	0.00535787	4.14205	2.64953	0.419318	0.0105261	0.313315	0.0235039	-0.106004	0.591875	-1.10294	3.9364e-07	-0.800527	0.000739065	-0.30241	0.331286	1	0
hsa-miR-491-5p	ENSG00000178573	MAF	-0.48811	6.59455e-05	0.00593909	4.14205	6.29126	0.419318	0.0105261	0.313315	0.0235039	-0.106004	0.591875	-0.754874	1.97353e-05	-0.411519	0.0398473	-0.343356	0.141926	1	1
hsa-miR-491-5p	ENSG00000180901	KCTD2	-0.46889	0.000138134	0.00952771	4.14205	5.18063	0.419318	0.0105261	0.313315	0.0235039	-0.106004	0.591875	-0.286647	1.02918e-05	-0.213713	0.00362369	-0.0729346	0.498077	1	0
hsa-miR-491-5p	ENSG00000182580	EPHB3	-0.422171	0.000701555	0.0252626	4.14205	1.94471	0.419318	0.0105261	0.313315	0.0235039	-0.106004	0.591875	-0.747795	0.000682877	-0.404521	0.11358	-0.343274	0.29793	0	1
hsa-miR-491-5p	ENSG00000183726	TMEM50A	-0.465345	0.000157572	0.0103378	4.14205	6.10877	0.419318	0.0105261	0.313315	0.0235039	-0.106004	0.591875	-0.170764	0.0205751	-0.205748	0.0148799	0.0349842	0.846834	0	1
hsa-miR-491-5p	ENSG00000184811	TRARG1	-0.404385	0.00122811	0.0347661	4.14205	4.73654	0.419318	0.0105261	0.313315	0.0235039	-0.106004	0.591875	-1.08196	0.11891	-1.25114	0.101065	0.169181	0.928956	0	1
hsa-miR-491-5p	ENSG00000187535	IFT140	-0.461176	0.00018362	0.0113553	4.14205	3.39585	0.419318	0.0105261	0.313315	0.0235039	-0.106004	0.591875	-0.256334	0.00323439	-0.141767	0.163587	-0.114566	0.412689	0	1
hsa-miR-491-5p	ENSG00000196230	TUBB	-0.441821	0.000364333	0.0171808	4.14205	8.19275	0.419318	0.0105261	0.313315	0.0235039	-0.106004	0.591875	-0.328823	0.000527398	-0.301745	0.00617805	-0.0270785	0.917621	1	0
hsa-miR-491-5p	ENSG00000197506	SLC28A3	-0.507363	3.00418e-05	0.00352414	4.14205	1.43966	0.419318	0.0105261	0.313315	0.0235039	-0.106004	0.591875	-2.1472	3.91363e-05	-1.15082	0.0511242	-0.996381	0.172806	0	1
hsa-miR-491-5p	ENSG00000197702	PARVA	-0.511656	2.50473e-05	0.00310978	4.14205	7.00697	0.419318	0.0105261	0.313315	0.0235039	-0.106004	0.591875	-0.107497	0.108095	-0.202272	0.00627754	0.0947746	0.322538	0	1
hsa-miR-491-5p	ENSG00000197965	MPZL1	-0.422583	0.000692261	0.0250657	4.14205	6.30881	0.419318	0.0105261	0.313315	0.0235039	-0.106004	0.591875	-0.0975252	0.468585	-0.173749	0.204263	0.0762235	0.767795	1	0
hsa-miR-491-5p	ENSG00000214688	C10orf105	-0.403299	0.00126958	0.0354283	4.14205	0.747761	0.419318	0.0105261	0.313315	0.0235039	-0.106004	0.591875	-1.59048	0.000746699	-1.14062	0.0357389	-0.449851	0.620598	0	1
hsa-miR-491-5p	ENSG00000221963	APOL6	-0.412166	0.000964897	0.0302919	4.14205	6.76412	0.419318	0.0105261	0.313315	0.0235039	-0.106004	0.591875	-0.496969	0.0274821	-0.530592	0.0379894	0.0336225	0.961038	0	1
hsa-miR-491-5p	ENSG00000227500	SCAMP4	-0.424832	0.000643445	0.0240243	4.14205	4.31224	0.419318	0.0105261	0.313315	0.0235039	-0.106004	0.591875	-0.232928	0.00747724	-0.22696	0.024348	-0.00596832	0.984534	1	1
hsa-miR-548au-5p	ENSG00000131931	THAP1	-0.408807	0.00107155	0.0321626	0.806768	3.81833	0.179951	0.532359	0.486381	0.0253801	0.30643	0.293385	-0.336181	8.2343e-06	-0.230173	0.0067461	-0.106008	0.342979	0	1
hsa-miR-548au-5p	ENSG00000134138	MEIS2	-0.42486	0.000642876	0.0240145	0.806768	5.42446	0.179951	0.532359	0.486381	0.0253801	0.30643	0.293385	-0.461641	3.32518e-06	-0.281805	0.0114444	-0.179836	0.17233	0	1
hsa-miR-548y	ENSG00000056586	RC3H2	-0.485169	7.40578e-05	0.00641053	-1.56615	6.67354	-1.36584	0.0228955	-1.16997	0.0215891	0.195864	0.829673	0.150348	0.00194803	0.132693	0.0188514	0.017655	0.891289	1	0
hsa-miR-548y	ENSG00000069667	RORA	-0.444086	0.000336953	0.0163744	-1.56615	6.65099	-1.36584	0.0228955	-1.16997	0.0215891	0.195864	0.829673	0.435802	3.20162e-06	0.294764	0.00480405	0.141037	0.286818	1	1
hsa-miR-548y	ENSG00000073910	FRY	-0.445331	0.000322729	0.0159509	-1.56615	7.8643	-1.36584	0.0228955	-1.16997	0.0215891	0.195864	0.829673	0.291488	0.0148574	0.320516	0.019953	-0.029028	0.932609	1	0
hsa-miR-548y	ENSG00000085365	SCAMP1	-0.421703	0.000712248	0.0254871	-1.56615	6.01187	-1.36584	0.0228955	-1.16997	0.0215891	0.195864	0.829673	0.0240973	0.739508	0.0720088	0.285877	-0.0479115	0.666344	1	1
hsa-miR-548y	ENSG00000130703	OSBPL2	-0.435235	0.000455818	0.0196127	-1.56615	5.21789	-1.36584	0.0228955	-1.16997	0.0215891	0.195864	0.829673	0.17945	0.00139206	0.101665	0.119244	0.0777854	0.371841	0	1
hsa-miR-548y	ENSG00000131409	LRRC4B	-0.434235	0.00047139	0.0200067	-1.56615	1.08001	-1.36584	0.0228955	-1.16997	0.0215891	0.195864	0.829673	0.390885	0.140109	0.65916	0.0237397	-0.268275	0.536564	0	1
hsa-miR-548y	ENSG00000138448	ITGAV	-0.498481	4.34313e-05	0.00451163	-1.56615	8.01609	-1.36584	0.0228955	-1.16997	0.0215891	0.195864	0.829673	0.252906	0.00307837	0.235839	0.0175862	0.0170674	0.948014	0	1
hsa-miR-548y	ENSG00000152402	GUCY1A2	-0.435129	0.000457436	0.0196501	-1.56615	5.95061	-1.36584	0.0228955	-1.16997	0.0215891	0.195864	0.829673	0.587789	5.92192e-05	0.609556	0.000325148	-0.0217666	0.961406	0	1
hsa-miR-548y	ENSG00000182621	PLCB1	-0.456023	0.00022125	0.0127205	-1.56615	6.29098	-1.36584	0.0228955	-1.16997	0.0215891	0.195864	0.829673	0.298139	0.00360408	0.12377	0.316985	0.174369	0.232942	0	1
hsa-miR-548y	ENSG00000184305	CCSER1	-0.49605	4.79564e-05	0.00481771	-1.56615	4.04299	-1.36584	0.0228955	-1.16997	0.0215891	0.195864	0.829673	0.255562	0.0289122	0.205877	0.12264	0.0496845	0.864342	0	1
hsa-miR-548y	ENSG00000185532	PRKG1	-0.485075	7.43312e-05	0.0064247	-1.56615	6.34078	-1.36584	0.0228955	-1.16997	0.0215891	0.195864	0.829673	0.235109	0.0113324	0.0862023	0.456915	0.148907	0.267305	0	1
hsa-miR-550a-3p	ENSG00000108468	CBX1	-0.430777	0.000529103	0.0214241	5.7295	4.66652	0.397142	0.175271	0.541584	0.03558	0.144442	0.725543	-0.296521	3.77199e-06	-0.196731	0.00617805	-0.0997901	0.270697	0	1
hsa-miR-550a-3p	ENSG00000112981	NME5	-0.453612	0.000241167	0.0134106	5.7295	1.53563	0.397142	0.175271	0.541584	0.03558	0.144442	0.725543	-0.240419	0.108798	-0.111194	0.547684	-0.129225	0.638783	0	1
hsa-miR-550a-3p	ENSG00000146243	IRAK1BP1	-0.41533	0.000873298	0.0286553	5.7295	3.47933	0.397142	0.175271	0.541584	0.03558	0.144442	0.725543	-0.381314	3.13957e-05	-0.178195	0.0878395	-0.203118	0.081987	0	1
hsa-miR-550a-3p	ENSG00000146463	ZMYM4	-0.422486	0.000694434	0.0251135	5.7295	6.63428	0.397142	0.175271	0.541584	0.03558	0.144442	0.725543	-0.175943	9.28348e-06	-0.103642	0.0208226	-0.0723007	0.17317	1	0
hsa-miR-652-3p	ENSG00000165609	NUDT5	-0.413556	0.000923664	0.029565	7.43549	3.69458	0.39153	0.0153587	0.444023	0.000576327	0.0524933	0.829673	-0.227697	0.00655565	-0.213324	0.0273457	-0.0143728	0.955141	1	0
hsa-miR-671-3p	ENSG00000119535	CSF3R	-0.417951	0.000803444	0.0273011	4.80482	4.80896	0.033554	0.874693	-0.311805	0.00918348	-0.345359	0.0195261	1.9617	1.42007e-06	0.404835	0.397983	1.55686	0.000778465	0	1
hsa-miR-671-5p	ENSG00000087274	ADD1	-0.409407	0.00105176	0.0318513	5.05246	8.11067	0.575693	0.0191015	0.371445	0.0998693	-0.204249	0.492093	-0.0654668	0.128067	-0.0402386	0.428381	-0.0252282	0.78635	0	1
hsa-miR-671-5p	ENSG00000099817	POLR2E	-0.525323	1.38078e-05	0.00207201	5.05246	5.58089	0.575693	0.0191015	0.371445	0.0998693	-0.204249	0.492093	-0.17124	0.0105807	-0.246253	0.00143156	0.0750123	0.508634	1	0
hsa-miR-671-5p	ENSG00000099917	MED15	-0.436892	0.00043102	0.0190007	5.05246	5.89317	0.575693	0.0191015	0.371445	0.0998693	-0.204249	0.492093	-0.0286126	0.563548	-0.0591787	0.227052	0.0305661	0.723963	0	1
hsa-miR-671-5p	ENSG00000101049	SGK2	-0.43699	0.000429583	0.0189639	5.05246	1.5963	0.575693	0.0191015	0.371445	0.0998693	-0.204249	0.492093	-0.672615	0.195179	-0.683126	0.228902	0.010511	0.995127	0	1
hsa-miR-671-5p	ENSG00000115306	SPTBN1	-0.410422	0.00101903	0.0312773	5.05246	10.5859	0.575693	0.0191015	0.371445	0.0998693	-0.204249	0.492093	-0.0705765	0.546512	-0.0722583	0.57504	0.00168184	0.995984	1	1
hsa-miR-671-5p	ENSG00000119318	RAD23B	-0.462306	0.000176197	0.0110611	5.05246	7.27096	0.575693	0.0191015	0.371445	0.0998693	-0.204249	0.492093	-0.110577	0.0807114	-0.193418	0.00626679	0.0828411	0.384609	1	0
hsa-miR-671-5p	ENSG00000119927	GPAM	-0.461871	0.000179024	0.0111761	5.05246	7.44735	0.575693	0.0191015	0.371445	0.0998693	-0.204249	0.492093	-0.847119	0.100728	-0.808756	0.160127	-0.0383636	0.98206	0	1
hsa-miR-671-5p	ENSG00000124942	AHNAK	-0.400372	0.00138771	0.0372042	5.05246	12.1852	0.575693	0.0191015	0.371445	0.0998693	-0.204249	0.492093	-0.169339	0.130549	-0.116178	0.370657	-0.0531603	0.837568	1	0
hsa-miR-671-5p	ENSG00000133318	RTN3	-0.431598	0.000514843	0.0210791	5.05246	6.73696	0.575693	0.0191015	0.371445	0.0998693	-0.204249	0.492093	-0.254425	0.0144383	-0.29818	0.0129095	0.0437549	0.867496	1	0
hsa-miR-671-5p	ENSG00000135677	GNS	-0.436547	0.000436073	0.0191283	5.05246	7.43501	0.575693	0.0191015	0.371445	0.0998693	-0.204249	0.492093	-0.0565233	0.422204	-0.0865445	0.234979	0.0300212	0.844885	1	0
hsa-miR-671-5p	ENSG00000135926	TMBIM1	-0.447533	0.000298889	0.015238	5.05246	6.74378	0.575693	0.0191015	0.371445	0.0998693	-0.204249	0.492093	-0.121847	0.337387	-0.227638	0.0827101	0.10579	0.619966	1	0
hsa-miR-671-5p	ENSG00000139644	TMBIM6	-0.442814	0.000352084	0.0168152	5.05246	8.59784	0.575693	0.0191015	0.371445	0.0998693	-0.204249	0.492093	-0.156992	0.0538243	-0.220825	0.0159985	0.0638331	0.687523	1	0
hsa-miR-671-5p	ENSG00000148730	EIF4EBP2	-0.429058	0.000560109	0.0221671	5.05246	8.56772	0.575693	0.0191015	0.371445	0.0998693	-0.204249	0.492093	-0.142621	0.0270055	-0.142235	0.0519812	-0.000385557	0.998635	0	1
hsa-miR-671-5p	ENSG00000154736	ADAMTS5	-0.486987	6.89395e-05	0.0061176	5.05246	5.04758	0.575693	0.0191015	0.371445	0.0998693	-0.204249	0.492093	-0.346239	0.187733	-0.59632	0.0350626	0.250082	0.573088	1	0
hsa-miR-671-5p	ENSG00000157693	TMEM268	-0.442662	0.000353934	0.0168679	5.05246	3.72607	0.575693	0.0191015	0.371445	0.0998693	-0.204249	0.492093	-0.209902	0.0449548	-0.166192	0.162873	-0.0437106	0.866783	0	1
hsa-miR-671-5p	ENSG00000162298	SYVN1	-0.44918	0.000282115	0.0147336	5.05246	5.68363	0.575693	0.0191015	0.371445	0.0998693	-0.204249	0.492093	-0.164391	0.014917	-0.0871265	0.274471	-0.0772643	0.495085	1	0
hsa-miR-671-5p	ENSG00000168066	SF1	-0.471648	0.00012456	0.00894037	5.05246	7.31886	0.575693	0.0191015	0.371445	0.0998693	-0.204249	0.492093	-0.0234746	0.772111	-0.132073	0.0645151	0.108598	0.213099	1	1
hsa-miR-671-5p	ENSG00000185722	ANKFY1	-0.416748	0.000834873	0.0279142	5.05246	6.12778	0.575693	0.0191015	0.371445	0.0998693	-0.204249	0.492093	-0.199725	0.000703115	-0.188476	0.00593476	-0.0112491	0.950864	1	0
hsa-miR-671-5p	ENSG00000185825	BCAP31	-0.400906	0.00136546	0.0368607	5.05246	5.47384	0.575693	0.0191015	0.371445	0.0998693	-0.204249	0.492093	-0.119878	0.14146	-0.178163	0.0450222	0.0582852	0.713617	1	0
hsa-miR-671-5p	ENSG00000205726	ITSN1	-0.492796	5.46964e-05	0.00525459	5.05246	7.01355	0.575693	0.0191015	0.371445	0.0998693	-0.204249	0.492093	-0.333713	0.000968586	-0.231804	0.0474915	-0.101909	0.58129	0	1
hsa-miR-93-5p	ENSG00000004766	VPS50	-0.446301	0.000312018	0.0156415	10.7216	4.79304	0.320039	0.112731	0.680715	3.96612e-05	0.360675	0.085696	-0.120243	0.020103	-0.0294928	0.669962	-0.0907503	0.205707	1	0
hsa-miR-93-5p	ENSG00000005469	CROT	-0.424791	0.00064432	0.0240407	10.7216	3.44315	0.320039	0.112731	0.680715	3.96612e-05	0.360675	0.085696	-0.303572	5.17272e-05	-0.163102	0.0563731	-0.14047	0.169432	1	0
hsa-miR-93-5p	ENSG00000011114	BTBD7	-0.464179	0.00016449	0.0106049	10.7216	5.93311	0.320039	0.112731	0.680715	3.96612e-05	0.360675	0.085696	-0.100901	0.0234321	-0.0208307	0.734183	-0.0800702	0.188091	1	0
hsa-miR-93-5p	ENSG00000072133	RPS6KA6	-0.48926	6.30012e-05	0.0057588	10.7216	2.41736	0.320039	0.112731	0.680715	3.96612e-05	0.360675	0.085696	-0.162544	0.207161	0.00535255	0.979016	-0.167897	0.363855	1	1
hsa-miR-93-5p	ENSG00000089682	RBM41	-0.401703	0.00133284	0.0363765	10.7216	4.05309	0.320039	0.112731	0.680715	3.96612e-05	0.360675	0.085696	-0.150594	0.0143839	-0.0363372	0.658519	-0.114257	0.17317	1	0
hsa-miR-93-5p	ENSG00000102753	KPNA3	-0.414126	0.0009072	0.029268	10.7216	6.39872	0.320039	0.112731	0.680715	3.96612e-05	0.360675	0.085696	-0.124035	0.0807176	-0.0329724	0.730075	-0.0910628	0.399523	0	1
hsa-miR-93-5p	ENSG00000113300	CNOT6	-0.404623	0.0012192	0.0346083	10.7216	5.31282	0.320039	0.112731	0.680715	3.96612e-05	0.360675	0.085696	-0.142065	0.00514673	-0.0802028	0.177218	-0.0618624	0.460639	1	1
hsa-miR-93-5p	ENSG00000131381	RBSN	-0.487718	6.69765e-05	0.00600015	10.7216	5.60775	0.320039	0.112731	0.680715	3.96612e-05	0.360675	0.085696	-0.10279	0.0275127	-0.0317024	0.59961	-0.0710871	0.293135	1	1
hsa-miR-93-5p	ENSG00000133059	DSTYK	-0.453029	0.00024623	0.0135779	10.7216	4.73735	0.320039	0.112731	0.680715	3.96612e-05	0.360675	0.085696	-0.228233	0.000104203	-0.0591752	0.413875	-0.169058	0.0169441	1	0
hsa-miR-93-5p	ENSG00000136504	KAT7	-0.401556	0.00133877	0.0364775	10.7216	6.58043	0.320039	0.112731	0.680715	3.96612e-05	0.360675	0.085696	-0.122439	0.0829791	-0.022401	0.822482	-0.100038	0.329423	1	0
hsa-miR-93-5p	ENSG00000137502	RAB30	-0.422048	0.00070434	0.0253245	10.7216	5.89301	0.320039	0.112731	0.680715	3.96612e-05	0.360675	0.085696	-0.479046	3.3595e-05	-0.180332	0.176216	-0.298714	0.0344264	1	0
hsa-miR-93-5p	ENSG00000139842	CUL4A	-0.426499	0.00060931	0.0232773	10.7216	6.67876	0.320039	0.112731	0.680715	3.96612e-05	0.360675	0.085696	-0.107469	0.295693	-0.0243605	0.861261	-0.0831085	0.641687	1	0
hsa-miR-93-5p	ENSG00000139977	NAA30	-0.553133	3.78305e-06	0.000808137	10.7216	5.3595	0.320039	0.112731	0.680715	3.96612e-05	0.360675	0.085696	-0.173614	0.00795238	-0.0303484	0.740085	-0.143266	0.0905644	1	0
hsa-miR-93-5p	ENSG00000157429	ZNF19	-0.474707	0.000110946	0.00832255	10.7216	1.7601	0.320039	0.112731	0.680715	3.96612e-05	0.360675	0.085696	-0.584389	1.73327e-05	-0.192552	0.219796	-0.391837	0.0160321	1	0
hsa-miR-93-5p	ENSG00000157823	AP3S2	-0.488746	6.43025e-05	0.00584227	10.7216	4.76887	0.320039	0.112731	0.680715	3.96612e-05	0.360675	0.085696	-0.220528	0.000438581	-0.0904579	0.221504	-0.13007	0.118325	1	0
hsa-miR-93-5p	ENSG00000161048	NAPEPLD	-0.404378	0.00122841	0.0347705	10.7216	4.03373	0.320039	0.112731	0.680715	3.96612e-05	0.360675	0.085696	-0.368707	5.61585e-06	-0.223084	0.0145904	-0.145623	0.181974	1	0
hsa-miR-93-5p	ENSG00000164953	TMEM67	-0.489213	6.31198e-05	0.00576633	10.7216	5.01323	0.320039	0.112731	0.680715	3.96612e-05	0.360675	0.085696	-0.197661	0.0644074	0.0410118	0.782851	-0.238673	0.0702227	1	0
hsa-miR-93-5p	ENSG00000166135	HIF1AN	-0.423427	0.000673555	0.0246725	10.7216	5.85891	0.320039	0.112731	0.680715	3.96612e-05	0.360675	0.085696	-0.0747054	0.250015	-0.0146987	0.870006	-0.0600067	0.580091	1	0
hsa-miR-93-5p	ENSG00000167081	PBX3	-0.474469	0.000111954	0.00836454	10.7216	6.21227	0.320039	0.112731	0.680715	3.96612e-05	0.360675	0.085696	-0.199636	0.00836723	-0.13128	0.133653	-0.0683555	0.633697	1	0
hsa-miR-93-5p	ENSG00000171033	PKIA	-0.449902	0.00027504	0.0145098	10.7216	6.75781	0.320039	0.112731	0.680715	3.96612e-05	0.360675	0.085696	-0.249901	0.0850492	-0.00591167	0.980414	-0.243989	0.216292	1	0
hsa-miR-93-5p	ENSG00000176532	PRR15	-0.416043	0.000853784	0.0282794	10.7216	0.702312	0.320039	0.112731	0.680715	3.96612e-05	0.360675	0.085696	-2.38764	9.77426e-07	-0.94449	0.0746635	-1.44315	0.0125846	1	0
hsa-miR-93-5p	ENSG00000179476	C14orf28	-0.479392	9.27278e-05	0.00740881	10.7216	3.54002	0.320039	0.112731	0.680715	3.96612e-05	0.360675	0.085696	-0.322254	0.00203159	-0.0609728	0.667399	-0.261281	0.0470038	1	1
hsa-miR-93-5p	ENSG00000182253	SYNM	-0.434209	0.000471814	0.0200158	10.7216	7.8868	0.320039	0.112731	0.680715	3.96612e-05	0.360675	0.085696	-0.101041	0.630448	0.0249692	0.927591	-0.12601	0.725165	1	0
hsa-miR-93-5p	ENSG00000182405	PGBD4	-0.433018	0.000491018	0.0204993	10.7216	2.69337	0.320039	0.112731	0.680715	3.96612e-05	0.360675	0.085696	-0.291804	0.00634932	-0.0786799	0.572267	-0.213124	0.141199	1	0
hsa-miR-93-5p	ENSG00000198948	MFAP3L	-0.473484	0.000116219	0.00856401	10.7216	3.34024	0.320039	0.112731	0.680715	3.96612e-05	0.360675	0.085696	-0.587132	1.52619e-05	-0.352974	0.0219729	-0.234158	0.217142	1	1
hsa-miR-93-5p	ENSG00000211584	SLC48A1	-0.411653	0.000980553	0.0305865	10.7216	5.17342	0.320039	0.112731	0.680715	3.96612e-05	0.360675	0.085696	-0.302206	2.2418e-06	-0.170143	0.0167229	-0.132064	0.0995154	1	0
hsa-miR-942-5p	ENSG00000106261	ZKSCAN1	-0.425394	0.000631747	0.0237746	2.24777	6.67767	0.592991	0.117649	0.842608	0.00715471	0.249617	0.591875	-0.148334	0.000304811	-0.0350862	0.503605	-0.113248	0.0239329	1	0
hsa-miR-942-5p	ENSG00000140263	SORD	-0.415113	0.000879321	0.0287564	2.24777	2.82671	0.592991	0.117649	0.842608	0.00715471	0.249617	0.591875	-0.406973	0.000473528	-0.219701	0.103447	-0.187272	0.27585	1	0
hsa-miR-942-5p	ENSG00000151461	UPF2	-0.414405	0.000899254	0.0291208	2.24777	5.29681	0.592991	0.117649	0.842608	0.00715471	0.249617	0.591875	-0.241023	1.56675e-05	-0.121941	0.0533834	-0.119082	0.0942194	0	1
hsa-miR-96-5p	ENSG00000032219	ARID4A	-0.470255	0.000131258	0.00923299	-1.13493	5.4486	1.38226	0.0469804	2.20573	3.76133e-05	0.823473	0.26574	-0.0945817	0.165874	0.0263278	0.77351	-0.12091	0.168579	0	1
hsa-miR-96-5p	ENSG00000103365	GGA2	-0.420513	0.000740105	0.0260617	-1.13493	5.69124	1.38226	0.0469804	2.20573	3.76133e-05	0.823473	0.26574	-0.129493	0.00452335	-0.0366355	0.533811	-0.0928576	0.127005	1	1
hsa-miR-96-5p	ENSG00000106723	SPIN1	-0.451309	0.000261712	0.0140978	-1.13493	6.47234	1.38226	0.0469804	2.20573	3.76133e-05	0.823473	0.26574	-0.0984454	0.0462826	-0.062252	0.277805	-0.0361933	0.715048	1	1
hsa-miR-96-5p	ENSG00000111667	USP5	-0.436494	0.000436857	0.0191532	-1.13493	5.14763	1.38226	0.0469804	2.20573	3.76133e-05	0.823473	0.26574	-0.175327	0.0025662	-0.15818	0.0195203	-0.0171464	0.914778	1	0
hsa-miR-96-5p	ENSG00000119392	GLE1	-0.473037	0.000118198	0.0086546	-1.13493	4.50906	1.38226	0.0469804	2.20573	3.76133e-05	0.823473	0.26574	-0.193026	0.00148025	-0.097112	0.172911	-0.0959144	0.285306	0	1
hsa-miR-96-5p	ENSG00000119906	SLF2	-0.478808	9.48379e-05	0.00751949	-1.13493	6.04184	1.38226	0.0469804	2.20573	3.76133e-05	0.823473	0.26574	-0.165911	0.00132209	-0.0819928	0.176162	-0.0839184	0.266036	0	1
hsa-miR-96-5p	ENSG00000130669	PAK4	-0.414039	0.000909682	0.0293113	-1.13493	4.10012	1.38226	0.0469804	2.20573	3.76133e-05	0.823473	0.26574	-0.239182	7.56764e-05	-0.0984264	0.15942	-0.140756	0.0653852	1	0
hsa-miR-96-5p	ENSG00000136381	IREB2	-0.431727	0.00051264	0.0210285	-1.13493	6.1127	1.38226	0.0469804	2.20573	3.76133e-05	0.823473	0.26574	-0.156379	0.000247692	-0.0751449	0.128849	-0.0812338	0.162657	1	0
hsa-miR-96-5p	ENSG00000147475	ERLIN2	-0.407535	0.00111463	0.0328675	-1.13493	5.52299	1.38226	0.0469804	2.20573	3.76133e-05	0.823473	0.26574	-0.230958	7.4594e-07	-0.0943229	0.0641296	-0.136635	0.0106156	1	0
hsa-miR-96-5p	ENSG00000150764	DIXDC1	-0.48466	7.55504e-05	0.00649171	-1.13493	6.42512	1.38226	0.0469804	2.20573	3.76133e-05	0.823473	0.26574	-0.276322	7.80162e-05	-0.0352285	0.714431	-0.241093	0.00404733	0	1
hsa-miR-96-5p	ENSG00000163348	PYGO2	-0.400125	0.00139812	0.0373698	-1.13493	4.65461	1.38226	0.0469804	2.20573	3.76133e-05	0.823473	0.26574	-0.355005	3.23806e-07	-0.137178	0.0653194	-0.217827	0.00517076	1	0
hsa-miR-96-5p	ENSG00000163785	RYK	-0.44461	0.000330899	0.0161891	-1.13493	6.03758	1.38226	0.0469804	2.20573	3.76133e-05	0.823473	0.26574	-0.144802	0.0029855	-0.0602946	0.305151	-0.0845071	0.223178	0	1
hsa-miR-96-5p	ENSG00000186130	ZBTB6	-0.539028	7.40076e-06	0.00132654	-1.13493	4.15039	1.38226	0.0469804	2.20573	3.76133e-05	0.823473	0.26574	-0.272844	4.6338e-05	-0.140024	0.0663976	-0.13282	0.135137	1	0
hsa-miR-96-5p	ENSG00000198948	MFAP3L	-0.416938	0.000829827	0.0278152	-1.13493	3.34024	1.38226	0.0469804	2.20573	3.76133e-05	0.823473	0.26574	-0.587132	1.52619e-05	-0.352974	0.0219729	-0.234158	0.217142	0	1
hsa-miR-96-5p	ENSG00000254585	MAGEL2	-0.434933	0.000460475	0.019731	-1.13493	-1.3436	1.38226	0.0469804	2.20573	3.76133e-05	0.823473	0.26574	-1.66146	3.87354e-06	-1.17337	0.00343367	-0.488087	0.376233	0	1
hsa-miR-99b-3p	ENSG00000123338	NCKAP1L	-0.449223	0.000281696	0.0147194	6.72302	4.97794	0.255575	0.0337914	0.150641	0.180272	-0.104935	0.45737	-0.330107	0.0818473	-0.353564	0.0944146	0.0234562	0.969131	0	1
hsa-miR-99b-3p	ENSG00000177613	CSTF2T	-0.403105	0.00127712	0.0355434	6.72302	5.06445	0.255575	0.0337914	0.150641	0.180272	-0.104935	0.45737	-0.102992	0.1331	-0.174575	0.0205234	0.0715832	0.5228	1	0

## Sheet: Top up miRNA enrichment
source	term_name	term_id	adjusted_p_value	negative_log10_of_adjusted_p_value	term_size	query_size	intersection_size	effective_domain_size	intersections
GO:CC	heterochromatin	GO:0000792	0.0292609	1.53371	61	74	4	18963	ENSG00000108468,ENSG00000094916,ENSG00000155827,ENSG00000183741
KEGG	Hippo signaling pathway	KEGG:04390	0.0152922	1.81553	157	29	5	7987	ENSG00000107779,ENSG00000129474,ENSG00000124171,ENSG00000072415,ENSG00000113645

## Sheet: All up miRNA enrichment
source	term_name	term_id	adjusted_p_value	negative_log10_of_adjusted_p_value	term_size	query_size	intersection_size	effective_domain_size	intersections
GO:MF	protein binding	GO:0005515	0.000468947	3.32888	14752	470	411	18694	ENSG00000011114,ENSG00000121903,ENSG00000131791,ENSG00000139160,ENSG00000139977,ENSG00000275111,ENSG00000185670,ENSG00000004766,ENSG00000005469,ENSG00000048649,ENSG00000054965,ENSG00000104290,ENSG00000106261,ENSG00000113300,ENSG00000120029,ENSG00000125863,ENSG00000126775,ENSG00000141646,ENSG00000151458,ENSG00000157429,ENSG00000161048,ENSG00000163125,ENSG00000165416,ENSG00000167081,ENSG00000171033…
GO:BP	intracellular transport	GO:0046907	0.00124316	2.90547	1777	450	78	18092	ENSG00000131791,ENSG00000004766,ENSG00000005469,ENSG00000125863,ENSG00000126775,ENSG00000151458,ENSG00000171033,ENSG00000141279,ENSG00000151461,ENSG00000198586,ENSG00000136709,ENSG00000102678,ENSG00000047932,ENSG00000213047,ENSG00000114757,ENSG00000102753,ENSG00000114988,ENSG00000131381,ENSG00000196659,ENSG00000125843,ENSG00000149182,ENSG00000089177,ENSG00000198863,ENSG00000103174,ENSG00000105221…
GO:BP	regulation of cellular component organization	GO:0051128	0.00313254	2.5041	2431	450	97	18092	ENSG00000113300,ENSG00000120029,ENSG00000125863,ENSG00000141646,ENSG00000137872,ENSG00000198586,ENSG00000115461,ENSG00000126351,ENSG00000169083,ENSG00000176994,ENSG00000275023,ENSG00000103319,ENSG00000117707,ENSG00000171681,ENSG00000049759,ENSG00000139842,ENSG00000150764,ENSG00000164953,ENSG00000131381,ENSG00000142453,ENSG00000129474,ENSG00000153107,ENSG00000109084,ENSG00000105221,ENSG00000070770…
GO:BP	regulation of cellular metabolic process	GO:0031323	0.00625832	2.20354	6309	450	204	18092	ENSG00000121903,ENSG00000131791,ENSG00000139160,ENSG00000275111,ENSG00000185670,ENSG00000048649,ENSG00000054965,ENSG00000106261,ENSG00000113300,ENSG00000126775,ENSG00000141646,ENSG00000157429,ENSG00000167081,ENSG00000171033,ENSG00000186130,ENSG00000197062,ENSG00000148337,ENSG00000154229,ENSG00000156650,ENSG00000108799,ENSG00000115461,ENSG00000126351,ENSG00000169083,ENSG00000176994,ENSG00000275023…
GO:BP	cellular macromolecule metabolic process	GO:0044260	0.0114493	1.94122	8357	450	255	18092	ENSG00000121903,ENSG00000131791,ENSG00000139160,ENSG00000139977,ENSG00000275111,ENSG00000185670,ENSG00000048649,ENSG00000054965,ENSG00000106261,ENSG00000113300,ENSG00000126775,ENSG00000141646,ENSG00000157429,ENSG00000163125,ENSG00000167081,ENSG00000171033,ENSG00000186130,ENSG00000197062,ENSG00000141279,ENSG00000148337,ENSG00000151461,ENSG00000154229,ENSG00000156650,ENSG00000198586,ENSG00000072121…
GO:BP	cellular localization	GO:0051641	0.029506	1.53009	3562	450	126	18092	ENSG00000131791,ENSG00000004766,ENSG00000005469,ENSG00000125863,ENSG00000126775,ENSG00000151458,ENSG00000171033,ENSG00000141279,ENSG00000148337,ENSG00000151461,ENSG00000198586,ENSG00000136709,ENSG00000169083,ENSG00000102678,ENSG00000047932,ENSG00000049759,ENSG00000172005,ENSG00000213047,ENSG00000114757,ENSG00000164953,ENSG00000176623,ENSG00000102753,ENSG00000114988,ENSG00000131381,ENSG00000142453…
GO:CC	intracellular anatomical structure	GO:0005622	1.75891e-12	11.7548	14764	463	423	18963	ENSG00000011114,ENSG00000121903,ENSG00000131791,ENSG00000139160,ENSG00000139977,ENSG00000275111,ENSG00000177946,ENSG00000185670,ENSG00000004766,ENSG00000005469,ENSG00000048649,ENSG00000104290,ENSG00000106261,ENSG00000113300,ENSG00000120029,ENSG00000125863,ENSG00000126775,ENSG00000141646,ENSG00000151458,ENSG00000157429,ENSG00000161048,ENSG00000163125,ENSG00000165416,ENSG00000167081,ENSG00000171033…
GO:CC	cytoplasm	GO:0005737	5.20781e-07	6.28334	11888	463	350	18963	ENSG00000131791,ENSG00000139160,ENSG00000139977,ENSG00000004766,ENSG00000005469,ENSG00000104290,ENSG00000113300,ENSG00000120029,ENSG00000125863,ENSG00000126775,ENSG00000141646,ENSG00000151458,ENSG00000161048,ENSG00000165416,ENSG00000171033,ENSG00000186130,ENSG00000197062,ENSG00000198948,ENSG00000212916,ENSG00000106049,ENSG00000134762,ENSG00000137872,ENSG00000141279,ENSG00000151461,ENSG00000154229…
GO:CC	organelle	GO:0043226	1.02728e-05	4.98831	13974	463	390	18963	ENSG00000011114,ENSG00000121903,ENSG00000131791,ENSG00000139160,ENSG00000139977,ENSG00000275111,ENSG00000177946,ENSG00000185670,ENSG00000004766,ENSG00000005469,ENSG00000048649,ENSG00000106261,ENSG00000113300,ENSG00000120029,ENSG00000125863,ENSG00000126775,ENSG00000141646,ENSG00000151458,ENSG00000157429,ENSG00000161048,ENSG00000163125,ENSG00000165416,ENSG00000167081,ENSG00000171033,ENSG00000186130…
GO:CC	membrane-bounded organelle	GO:0043227	1.80545e-05	4.74341	12836	463	365	18963	ENSG00000011114,ENSG00000121903,ENSG00000131791,ENSG00000139160,ENSG00000139977,ENSG00000275111,ENSG00000177946,ENSG00000185670,ENSG00000004766,ENSG00000005469,ENSG00000048649,ENSG00000106261,ENSG00000113300,ENSG00000120029,ENSG00000125863,ENSG00000126775,ENSG00000141646,ENSG00000151458,ENSG00000157429,ENSG00000161048,ENSG00000163125,ENSG00000165416,ENSG00000167081,ENSG00000171033,ENSG00000186130…
GO:CC	intracellular organelle	GO:0043229	3.51761e-05	4.45375	12431	463	355	18963	ENSG00000011114,ENSG00000121903,ENSG00000131791,ENSG00000139160,ENSG00000139977,ENSG00000275111,ENSG00000177946,ENSG00000185670,ENSG00000005469,ENSG00000048649,ENSG00000106261,ENSG00000113300,ENSG00000120029,ENSG00000125863,ENSG00000126775,ENSG00000141646,ENSG00000157429,ENSG00000161048,ENSG00000163125,ENSG00000165416,ENSG00000167081,ENSG00000171033,ENSG00000186130,ENSG00000197062,ENSG00000198948…
GO:CC	intracellular membrane-bounded organelle	GO:0043231	4.50938e-05	4.34588	11250	463	328	18963	ENSG00000011114,ENSG00000121903,ENSG00000131791,ENSG00000139160,ENSG00000139977,ENSG00000275111,ENSG00000177946,ENSG00000185670,ENSG00000005469,ENSG00000048649,ENSG00000106261,ENSG00000113300,ENSG00000120029,ENSG00000125863,ENSG00000126775,ENSG00000141646,ENSG00000157429,ENSG00000161048,ENSG00000163125,ENSG00000165416,ENSG00000167081,ENSG00000171033,ENSG00000186130,ENSG00000197062,ENSG00000198948…
GO:CC	cytoplasmic vesicle	GO:0031410	0.00689872	2.16123	2437	463	91	18963	ENSG00000004766,ENSG00000126775,ENSG00000151458,ENSG00000161048,ENSG00000047932,ENSG00000049759,ENSG00000213047,ENSG00000164953,ENSG00000114988,ENSG00000131381,ENSG00000125843,ENSG00000089177,ENSG00000105221,ENSG00000070770,ENSG00000119729,ENSG00000006740,ENSG00000014257,ENSG00000024422,ENSG00000064692,ENSG00000073060,ENSG00000091513,ENSG00000104870,ENSG00000105778,ENSG00000127314,ENSG00000131370…
GO:CC	intracellular vesicle	GO:0097708	0.00735139	2.13363	2441	463	91	18963	ENSG00000004766,ENSG00000126775,ENSG00000151458,ENSG00000161048,ENSG00000047932,ENSG00000049759,ENSG00000213047,ENSG00000164953,ENSG00000114988,ENSG00000131381,ENSG00000125843,ENSG00000089177,ENSG00000105221,ENSG00000070770,ENSG00000119729,ENSG00000006740,ENSG00000014257,ENSG00000024422,ENSG00000064692,ENSG00000073060,ENSG00000091513,ENSG00000104870,ENSG00000105778,ENSG00000127314,ENSG00000131370…
GO:CC	cytosol	GO:0005829	0.00792562	2.10097	5231	463	168	18963	ENSG00000131791,ENSG00000139977,ENSG00000004766,ENSG00000005469,ENSG00000113300,ENSG00000120029,ENSG00000125863,ENSG00000126775,ENSG00000141646,ENSG00000161048,ENSG00000165416,ENSG00000197062,ENSG00000141279,ENSG00000151461,ENSG00000154229,ENSG00000196227,ENSG00000196890,ENSG00000126351,ENSG00000169083,ENSG00000103319,ENSG00000171681,ENSG00000243335,ENSG00000049759,ENSG00000144827,ENSG00000213047…
GO:CC	nucleoplasm	GO:0005654	0.0166085	1.77967	3991	463	133	18963	ENSG00000131791,ENSG00000048649,ENSG00000141646,ENSG00000161048,ENSG00000163125,ENSG00000186130,ENSG00000197062,ENSG00000198948,ENSG00000148337,ENSG00000154229,ENSG00000156650,ENSG00000196227,ENSG00000196890,ENSG00000198586,ENSG00000108799,ENSG00000126351,ENSG00000136709,ENSG00000169083,ENSG00000176994,ENSG00000100105,ENSG00000171681,ENSG00000196981,ENSG00000049759,ENSG00000119684,ENSG00000139842…
GO:CC	nuclear lumen	GO:0031981	0.0211236	1.67523	4343	463	142	18963	ENSG00000131791,ENSG00000048649,ENSG00000141646,ENSG00000161048,ENSG00000163125,ENSG00000186130,ENSG00000197062,ENSG00000198948,ENSG00000148337,ENSG00000154229,ENSG00000156650,ENSG00000196227,ENSG00000196890,ENSG00000198586,ENSG00000108799,ENSG00000126351,ENSG00000136709,ENSG00000169083,ENSG00000176994,ENSG00000100105,ENSG00000171681,ENSG00000196981,ENSG00000049759,ENSG00000119684,ENSG00000139842…
GO:CC	nucleus	GO:0005634	0.0267588	1.57253	7565	463	225	18963	ENSG00000011114,ENSG00000121903,ENSG00000131791,ENSG00000139977,ENSG00000275111,ENSG00000177946,ENSG00000185670,ENSG00000048649,ENSG00000106261,ENSG00000113300,ENSG00000125863,ENSG00000141646,ENSG00000157429,ENSG00000161048,ENSG00000163125,ENSG00000165416,ENSG00000167081,ENSG00000171033,ENSG00000186130,ENSG00000197062,ENSG00000198948,ENSG00000141279,ENSG00000148337,ENSG00000151461,ENSG00000154229…

## Sheet: Top down miRNA enrichment
source	term_name	term_id	adjusted_p_value	negative_log10_of_adjusted_p_value	term_size	query_size	intersection_size	effective_domain_size	intersections
GO:MF	dystroglycan binding	GO:0002162	1.59103e-06	5.79832	10	126	5	18694	ENSG00000173402,ENSG00000035403,ENSG00000163539,ENSG00000074054,ENSG00000198947
GO:MF	cytoskeletal protein binding	GO:0008092	0.000390797	3.40805	995	126	22	18694	ENSG00000112186,ENSG00000151150,ENSG00000166974,ENSG00000173402,ENSG00000183023,ENSG00000035403,ENSG00000064042,ENSG00000066735,ENSG00000100266,ENSG00000133030,ENSG00000157483,ENSG00000108861,ENSG00000116141,ENSG00000163539,ENSG00000074054,ENSG00000127445,ENSG00000136153,ENSG00000183873,ENSG00000028203,ENSG00000145349,ENSG00000198668,ENSG00000198947
GO:MF	enzyme binding	GO:0019899	0.00245483	2.60998	1866	126	30	18694	ENSG00000003402,ENSG00000068305,ENSG00000110075,ENSG00000112186,ENSG00000112357,ENSG00000125503,ENSG00000142192,ENSG00000166974,ENSG00000176641,ENSG00000035403,ENSG00000124181,ENSG00000173546,ENSG00000108861,ENSG00000109670,ENSG00000163539,ENSG00000047644,ENSG00000127445,ENSG00000135766,ENSG00000138443,ENSG00000145495,ENSG00000168118,ENSG00000183873,ENSG00000213639,ENSG00000110092,ENSG00000162736…
GO:MF	enzyme regulator activity	GO:0030234	0.00351278	2.45435	1228	126	23	18694	ENSG00000003402,ENSG00000075391,ENSG00000110075,ENSG00000125503,ENSG00000136111,ENSG00000142192,ENSG00000160145,ENSG00000169031,ENSG00000031081,ENSG00000095370,ENSG00000144711,ENSG00000148841,ENSG00000003393,ENSG00000109670,ENSG00000136828,ENSG00000105993,ENSG00000109756,ENSG00000168118,ENSG00000110092,ENSG00000133121,ENSG00000172348,ENSG00000198369,ENSG00000198668
GO:MF	kinase binding	GO:0019900	0.007342	2.13419	763	126	17	18694	ENSG00000068305,ENSG00000125503,ENSG00000166974,ENSG00000124181,ENSG00000173546,ENSG00000108861,ENSG00000163539,ENSG00000047644,ENSG00000127445,ENSG00000138443,ENSG00000183873,ENSG00000213639,ENSG00000110092,ENSG00000162889,ENSG00000197380,ENSG00000198369,ENSG00000198668
GO:MF	protein kinase binding	GO:0019901	0.0268446	1.57114	679	126	15	18694	ENSG00000068305,ENSG00000125503,ENSG00000166974,ENSG00000124181,ENSG00000173546,ENSG00000108861,ENSG00000163539,ENSG00000127445,ENSG00000183873,ENSG00000213639,ENSG00000110092,ENSG00000162889,ENSG00000197380,ENSG00000198369,ENSG00000198668
GO:BP	intracellular signal transduction	GO:0035556	7.16122e-05	4.14501	2868	122	44	18092	ENSG00000003402,ENSG00000068305,ENSG00000075391,ENSG00000142192,ENSG00000144331,ENSG00000160145,ENSG00000166974,ENSG00000173402,ENSG00000176641,ENSG00000183023,ENSG00000031081,ENSG00000095370,ENSG00000124181,ENSG00000127533,ENSG00000144711,ENSG00000166398,ENSG00000173546,ENSG00000003393,ENSG00000108861,ENSG00000109670,ENSG00000116141,ENSG00000136828,ENSG00000151967,ENSG00000162409,ENSG00000011566…
GO:BP	regulation of cell-substrate junction organization	GO:0150116	0.000832493	3.07962	70	122	7	18092	ENSG00000166974,ENSG00000035403,ENSG00000064042,ENSG00000144711,ENSG00000108861,ENSG00000163539,ENSG00000074054
GO:BP	signaling	GO:0023052	0.0013548	2.86813	6864	122	73	18092	ENSG00000003402,ENSG00000068305,ENSG00000075391,ENSG00000112186,ENSG00000125503,ENSG00000142192,ENSG00000144331,ENSG00000151150,ENSG00000160145,ENSG00000166974,ENSG00000169031,ENSG00000173153,ENSG00000173402,ENSG00000176533,ENSG00000176641,ENSG00000183023,ENSG00000031081,ENSG00000040933,ENSG00000066735,ENSG00000074527,ENSG00000095370,ENSG00000100266,ENSG00000117713,ENSG00000124181,ENSG00000127533…
GO:BP	muscle system process	GO:0003012	0.00142798	2.84528	477	122	15	18092	ENSG00000003402,ENSG00000068305,ENSG00000173402,ENSG00000183023,ENSG00000035403,ENSG00000130821,ENSG00000154556,ENSG00000127445,ENSG00000134769,ENSG00000183873,ENSG00000185532,ENSG00000102125,ENSG00000145349,ENSG00000198668,ENSG00000198947
GO:BP	regulation of catalytic activity	GO:0050790	0.00165337	2.78163	2428	122	37	18092	ENSG00000003402,ENSG00000075391,ENSG00000110075,ENSG00000112186,ENSG00000125503,ENSG00000136111,ENSG00000142192,ENSG00000166974,ENSG00000169031,ENSG00000173402,ENSG00000183023,ENSG00000031081,ENSG00000124181,ENSG00000136141,ENSG00000144711,ENSG00000148841,ENSG00000173546,ENSG00000003393,ENSG00000108861,ENSG00000109670,ENSG00000011566,ENSG00000102755,ENSG00000105993,ENSG00000109756,ENSG00000127445…
GO:BP	signal transduction	GO:0007165	0.00184919	2.73302	6353	122	69	18092	ENSG00000003402,ENSG00000068305,ENSG00000075391,ENSG00000112186,ENSG00000125503,ENSG00000142192,ENSG00000144331,ENSG00000151150,ENSG00000160145,ENSG00000166974,ENSG00000169031,ENSG00000173153,ENSG00000173402,ENSG00000176533,ENSG00000176641,ENSG00000183023,ENSG00000031081,ENSG00000040933,ENSG00000066735,ENSG00000095370,ENSG00000117713,ENSG00000124181,ENSG00000127533,ENSG00000144711,ENSG00000148841…
GO:BP	cell communication	GO:0007154	0.00372266	2.42915	6882	122	72	18092	ENSG00000003402,ENSG00000068305,ENSG00000075391,ENSG00000112186,ENSG00000125503,ENSG00000142192,ENSG00000144331,ENSG00000151150,ENSG00000160145,ENSG00000166974,ENSG00000169031,ENSG00000173153,ENSG00000173402,ENSG00000176533,ENSG00000176641,ENSG00000183023,ENSG00000031081,ENSG00000040933,ENSG00000066735,ENSG00000074527,ENSG00000095370,ENSG00000100266,ENSG00000117713,ENSG00000124181,ENSG00000127533…
GO:BP	basement membrane assembly	GO:0070831	0.00469715	2.32817	15	122	4	18092	ENSG00000173402,ENSG00000074527,ENSG00000163539,ENSG00000074054
GO:BP	regulation of cell communication by electrical coupling	GO:0010649	0.00469715	2.32817	15	122	4	18092	ENSG00000151150,ENSG00000183023,ENSG00000145349,ENSG00000198668
GO:BP	positive regulation of basement membrane assembly involved in embryonic body morphogenesis	GO:1904261	0.00548592	2.26075	5	122	3	18092	ENSG00000173402,ENSG00000163539,ENSG00000074054
GO:BP	regulation of basement membrane organization	GO:0110011	0.00548592	2.26075	5	122	3	18092	ENSG00000173402,ENSG00000163539,ENSG00000074054
GO:BP	basement membrane assembly involved in embryonic body morphogenesis	GO:2001197	0.00548592	2.26075	5	122	3	18092	ENSG00000173402,ENSG00000163539,ENSG00000074054
GO:BP	regulation of basement membrane assembly involved in embryonic body morphogenesis	GO:1904259	0.00548592	2.26075	5	122	3	18092	ENSG00000173402,ENSG00000163539,ENSG00000074054
GO:BP	Ras protein signal transduction	GO:0007265	0.00861381	2.0648	352	122	12	18092	ENSG00000160145,ENSG00000166974,ENSG00000127533,ENSG00000144711,ENSG00000166398,ENSG00000003393,ENSG00000136828,ENSG00000109756,ENSG00000138443,ENSG00000168118,ENSG00000080371,ENSG00000133121
GO:BP	nervous system development	GO:0007399	0.0098628	2.006	2506	122	36	18092	ENSG00000003402,ENSG00000068305,ENSG00000112357,ENSG00000112531,ENSG00000136261,ENSG00000142192,ENSG00000151150,ENSG00000160145,ENSG00000173402,ENSG00000183023,ENSG00000035403,ENSG00000066735,ENSG00000074527,ENSG00000117713,ENSG00000124181,ENSG00000136944,ENSG00000144711,ENSG00000163909,ENSG00000173546,ENSG00000196628,ENSG00000003393,ENSG00000116141,ENSG00000148516,ENSG00000163539,ENSG00000164736…
GO:BP	regulation of focal adhesion disassembly	GO:0120182	0.0109177	1.96187	6	122	3	18092	ENSG00000166974,ENSG00000144711,ENSG00000108861
GO:BP	focal adhesion disassembly	GO:0120181	0.0109177	1.96187	6	122	3	18092	ENSG00000166974,ENSG00000144711,ENSG00000108861
GO:BP	cell-substrate junction disassembly	GO:0120180	0.0109177	1.96187	6	122	3	18092	ENSG00000166974,ENSG00000144711,ENSG00000108861
GO:BP	positive regulation of focal adhesion disassembly	GO:0120183	0.0109177	1.96187	6	122	3	18092	ENSG00000166974,ENSG00000144711,ENSG00000108861
GO:BP	circulatory system development	GO:0072359	0.0111158	1.95406	1219	122	23	18092	ENSG00000003402,ENSG00000068305,ENSG00000112531,ENSG00000169031,ENSG00000173402,ENSG00000183023,ENSG00000117713,ENSG00000124181,ENSG00000154556,ENSG00000157483,ENSG00000163909,ENSG00000173546,ENSG00000196628,ENSG00000109670,ENSG00000164736,ENSG00000102755,ENSG00000109756,ENSG00000127445,ENSG00000135766,ENSG00000165757,ENSG00000183873,ENSG00000102125,ENSG00000133121
GO:BP	cell-substrate junction organization	GO:0150115	0.0147417	1.83145	107	122	7	18092	ENSG00000166974,ENSG00000035403,ENSG00000064042,ENSG00000144711,ENSG00000108861,ENSG00000163539,ENSG00000074054
GO:BP	cellular response to stimulus	GO:0051716	0.014904	1.8267	7840	122	77	18092	ENSG00000003402,ENSG00000068305,ENSG00000075391,ENSG00000112186,ENSG00000125503,ENSG00000136111,ENSG00000142192,ENSG00000144331,ENSG00000151150,ENSG00000160145,ENSG00000166974,ENSG00000169031,ENSG00000173153,ENSG00000173402,ENSG00000176533,ENSG00000176641,ENSG00000183023,ENSG00000031081,ENSG00000040933,ENSG00000064225,ENSG00000066735,ENSG00000095370,ENSG00000117713,ENSG00000124181,ENSG00000127533…
GO:BP	regulation of cellular component movement	GO:0051270	0.0160013	1.79585	1156	122	22	18092	ENSG00000142192,ENSG00000166974,ENSG00000173402,ENSG00000183023,ENSG00000035403,ENSG00000064042,ENSG00000124181,ENSG00000136141,ENSG00000144711,ENSG00000108861,ENSG00000109670,ENSG00000163539,ENSG00000074054,ENSG00000102755,ENSG00000109756,ENSG00000127445,ENSG00000165757,ENSG00000183873,ENSG00000185532,ENSG00000133121,ENSG00000145349,ENSG00000152234
GO:BP	regulation of cell communication	GO:0010646	0.0175359	1.75607	3600	122	45	18092	ENSG00000003402,ENSG00000142192,ENSG00000151150,ENSG00000160145,ENSG00000166974,ENSG00000173402,ENSG00000176533,ENSG00000176641,ENSG00000183023,ENSG00000031081,ENSG00000066735,ENSG00000100266,ENSG00000124181,ENSG00000127533,ENSG00000144711,ENSG00000148841,ENSG00000163909,ENSG00000173546,ENSG00000196628,ENSG00000003393,ENSG00000108861,ENSG00000109670,ENSG00000136828,ENSG00000148516,ENSG00000151967…
GO:BP	actin filament-based process	GO:0030029	0.0189247	1.72297	824	122	18	18092	ENSG00000003402,ENSG00000068305,ENSG00000112186,ENSG00000064042,ENSG00000100266,ENSG00000133030,ENSG00000144711,ENSG00000154556,ENSG00000157483,ENSG00000163539,ENSG00000074054,ENSG00000105993,ENSG00000138443,ENSG00000183873,ENSG00000185532,ENSG00000133121,ENSG00000145349,ENSG00000198947
GO:BP	positive regulation of extracellular matrix organization	GO:1903055	0.0199601	1.69984	21	122	4	18092	ENSG00000003402,ENSG00000173402,ENSG00000163539,ENSG00000074054
GO:BP	small GTPase mediated signal transduction	GO:0007264	0.0203413	1.69162	520	122	14	18092	ENSG00000160145,ENSG00000166974,ENSG00000031081,ENSG00000095370,ENSG00000127533,ENSG00000144711,ENSG00000166398,ENSG00000003393,ENSG00000136828,ENSG00000109756,ENSG00000138443,ENSG00000168118,ENSG00000080371,ENSG00000133121
GO:BP	cardiac muscle cell action potential	GO:0086001	0.0228819	1.64051	76	122	6	18092	ENSG00000151150,ENSG00000183023,ENSG00000183873,ENSG00000145349,ENSG00000198668,ENSG00000198947
GO:BP	positive regulation of catalytic activity	GO:0043085	0.0297209	1.52694	1485	122	25	18092	ENSG00000003402,ENSG00000075391,ENSG00000136111,ENSG00000142192,ENSG00000166974,ENSG00000169031,ENSG00000173402,ENSG00000031081,ENSG00000124181,ENSG00000144711,ENSG00000173546,ENSG00000003393,ENSG00000109670,ENSG00000011566,ENSG00000102755,ENSG00000105993,ENSG00000109756,ENSG00000127445,ENSG00000168118,ENSG00000198612,ENSG00000110092,ENSG00000133121,ENSG00000162736,ENSG00000162889,ENSG00000198668
GO:BP	regulation of molecular function	GO:0065009	0.0297851	1.526	2969	122	39	18092	ENSG00000003402,ENSG00000075391,ENSG00000110075,ENSG00000125503,ENSG00000136111,ENSG00000142192,ENSG00000151150,ENSG00000166974,ENSG00000169031,ENSG00000173402,ENSG00000183023,ENSG00000031081,ENSG00000124181,ENSG00000136141,ENSG00000144711,ENSG00000148841,ENSG00000163909,ENSG00000173546,ENSG00000176463,ENSG00000003393,ENSG00000108861,ENSG00000109670,ENSG00000011566,ENSG00000102755,ENSG00000105993…
GO:BP	protein phosphorylation	GO:0006468	0.0306174	1.51403	1684	122	27	18092	ENSG00000142192,ENSG00000160145,ENSG00000173402,ENSG00000183023,ENSG00000064042,ENSG00000095370,ENSG00000148841,ENSG00000173546,ENSG00000176463,ENSG00000003393,ENSG00000108861,ENSG00000109670,ENSG00000116141,ENSG00000162409,ENSG00000011566,ENSG00000102755,ENSG00000109756,ENSG00000127445,ENSG00000138443,ENSG00000185532,ENSG00000198612,ENSG00000110092,ENSG00000145349,ENSG00000162889,ENSG00000198369…
GO:BP	positive regulation of hydrolase activity	GO:0051345	0.0363915	1.439	782	122	17	18092	ENSG00000003402,ENSG00000075391,ENSG00000136111,ENSG00000142192,ENSG00000166974,ENSG00000169031,ENSG00000031081,ENSG00000124181,ENSG00000144711,ENSG00000003393,ENSG00000102755,ENSG00000105993,ENSG00000109756,ENSG00000127445,ENSG00000168118,ENSG00000133121,ENSG00000198668
GO:BP	regulation of hydrolase activity	GO:0051336	0.0393134	1.40546	1318	122	23	18092	ENSG00000003402,ENSG00000075391,ENSG00000110075,ENSG00000136111,ENSG00000142192,ENSG00000166974,ENSG00000169031,ENSG00000031081,ENSG00000124181,ENSG00000136141,ENSG00000144711,ENSG00000003393,ENSG00000102755,ENSG00000105993,ENSG00000109756,ENSG00000127445,ENSG00000135766,ENSG00000168118,ENSG00000185532,ENSG00000133121,ENSG00000145349,ENSG00000172348,ENSG00000198668
GO:BP	movement of cell or subcellular component	GO:0006928	0.0401987	1.39579	2337	122	33	18092	ENSG00000112357,ENSG00000142192,ENSG00000166974,ENSG00000173402,ENSG00000183023,ENSG00000035403,ENSG00000064042,ENSG00000066735,ENSG00000074527,ENSG00000124181,ENSG00000136141,ENSG00000144711,ENSG00000157483,ENSG00000173546,ENSG00000183018,ENSG00000108861,ENSG00000109670,ENSG00000116141,ENSG00000163539,ENSG00000164736,ENSG00000074054,ENSG00000102755,ENSG00000109756,ENSG00000127445,ENSG00000138443…
GO:BP	regulation of cardiac muscle contraction by regulation of the release of sequestered calcium ion	GO:0010881	0.041317	1.38387	25	122	4	18092	ENSG00000183023,ENSG00000145349,ENSG00000198668,ENSG00000198947
GO:BP	positive regulation of extracellular matrix assembly	GO:1901203	0.0451799	1.34505	9	122	3	18092	ENSG00000173402,ENSG00000163539,ENSG00000074054
GO:BP	regulation of cell-matrix adhesion	GO:0001952	0.0475584	1.32277	128	122	7	18092	ENSG00000173402,ENSG00000035403,ENSG00000064042,ENSG00000108861,ENSG00000163539,ENSG00000074054,ENSG00000198947
GO:BP	regulation of release of sequestered calcium ion into cytosol	GO:0051279	0.0497609	1.30311	87	122	6	18092	ENSG00000183023,ENSG00000124181,ENSG00000127533,ENSG00000145349,ENSG00000198668,ENSG00000198947
GO:CC	anchoring junction	GO:0070161	3.34187e-09	8.47601	843	127	27	18963	ENSG00000142192,ENSG00000151150,ENSG00000166974,ENSG00000173402,ENSG00000183023,ENSG00000031081,ENSG00000035403,ENSG00000100266,ENSG00000124181,ENSG00000133030,ENSG00000154556,ENSG00000157483,ENSG00000173546,ENSG00000163539,ENSG00000074054,ENSG00000102755,ENSG00000109756,ENSG00000136153,ENSG00000138443,ENSG00000165757,ENSG00000183873,ENSG00000213639,ENSG00000028203,ENSG00000080371,ENSG00000110092…
GO:CC	cell junction	GO:0030054	9.26628e-07	6.03309	2131	127	39	18963	ENSG00000112186,ENSG00000112531,ENSG00000142192,ENSG00000151150,ENSG00000166974,ENSG00000173402,ENSG00000183023,ENSG00000031081,ENSG00000035403,ENSG00000040933,ENSG00000100266,ENSG00000124181,ENSG00000133030,ENSG00000144711,ENSG00000154556,ENSG00000157483,ENSG00000173546,ENSG00000003393,ENSG00000151967,ENSG00000163539,ENSG00000074054,ENSG00000102755,ENSG00000109756,ENSG00000120053,ENSG00000127445…
GO:CC	cell-substrate junction	GO:0030055	9.99559e-06	5.00019	426	127	16	18963	ENSG00000166974,ENSG00000173402,ENSG00000031081,ENSG00000035403,ENSG00000100266,ENSG00000133030,ENSG00000154556,ENSG00000173546,ENSG00000163539,ENSG00000074054,ENSG00000102755,ENSG00000136153,ENSG00000213639,ENSG00000080371,ENSG00000162736,ENSG00000198947
GO:CC	sarcolemma	GO:0042383	1.14408e-05	4.94154	138	127	10	18963	ENSG00000151150,ENSG00000173402,ENSG00000183023,ENSG00000035403,ENSG00000134769,ENSG00000183873,ENSG00000145349,ENSG00000162736,ENSG00000181856,ENSG00000198947
GO:CC	focal adhesion	GO:0005925	5.07654e-05	4.29443	418	127	15	18963	ENSG00000166974,ENSG00000173402,ENSG00000031081,ENSG00000035403,ENSG00000100266,ENSG00000133030,ENSG00000154556,ENSG00000173546,ENSG00000163539,ENSG00000074054,ENSG00000102755,ENSG00000136153,ENSG00000213639,ENSG00000080371,ENSG00000162736
GO:CC	intracellular anatomical structure	GO:0005622	9.19702e-05	4.03635	14764	127	120	18963	ENSG00000003402,ENSG00000040341,ENSG00000047634,ENSG00000068305,ENSG00000075391,ENSG00000110075,ENSG00000110583,ENSG00000112186,ENSG00000112357,ENSG00000112531,ENSG00000125503,ENSG00000130584,ENSG00000131368,ENSG00000132485,ENSG00000136111,ENSG00000136261,ENSG00000138641,ENSG00000142192,ENSG00000144331,ENSG00000146802,ENSG00000151150,ENSG00000160145,ENSG00000166974,ENSG00000169031,ENSG00000173153…
GO:CC	cell leading edge	GO:0031252	0.000423959	3.37268	429	127	14	18963	ENSG00000142192,ENSG00000173402,ENSG00000031081,ENSG00000095370,ENSG00000100266,ENSG00000124181,ENSG00000154556,ENSG00000173546,ENSG00000003393,ENSG00000163539,ENSG00000138443,ENSG00000165757,ENSG00000028203,ENSG00000198947
GO:CC	cell-cell junction	GO:0005911	0.000568728	3.2451	506	127	15	18963	ENSG00000142192,ENSG00000151150,ENSG00000173402,ENSG00000183023,ENSG00000035403,ENSG00000100266,ENSG00000124181,ENSG00000157483,ENSG00000109756,ENSG00000136153,ENSG00000138443,ENSG00000165757,ENSG00000183873,ENSG00000028203,ENSG00000110092
GO:CC	costamere	GO:0043034	0.00258619	2.58734	19	127	4	18963	ENSG00000151150,ENSG00000173402,ENSG00000035403,ENSG00000198947
GO:CC	lamellipodium	GO:0030027	0.00360581	2.443	204	127	9	18963	ENSG00000142192,ENSG00000173402,ENSG00000031081,ENSG00000124181,ENSG00000154556,ENSG00000173546,ENSG00000003393,ENSG00000138443,ENSG00000198947
GO:CC	cytoplasm	GO:0005737	0.00483255	2.31582	11888	127	102	18963	ENSG00000003402,ENSG00000040341,ENSG00000068305,ENSG00000075391,ENSG00000110075,ENSG00000110583,ENSG00000112186,ENSG00000112357,ENSG00000112531,ENSG00000125503,ENSG00000131368,ENSG00000136111,ENSG00000136261,ENSG00000138641,ENSG00000142192,ENSG00000146802,ENSG00000151150,ENSG00000160145,ENSG00000166974,ENSG00000169031,ENSG00000173153,ENSG00000173402,ENSG00000176533,ENSG00000176641,ENSG00000183023…
GO:CC	microtubule plus-end	GO:0035371	0.00818181	2.08715	25	127	4	18963	ENSG00000166974,ENSG00000109171,ENSG00000163539,ENSG00000074054
GO:CC	myofibril	GO:0030016	0.00969095	2.01363	231	127	9	18963	ENSG00000151150,ENSG00000173402,ENSG00000183023,ENSG00000035403,ENSG00000154556,ENSG00000105993,ENSG00000183873,ENSG00000198668,ENSG00000198947
GO:CC	contractile fiber	GO:0043292	0.013951	1.85539	242	127	9	18963	ENSG00000151150,ENSG00000173402,ENSG00000183023,ENSG00000035403,ENSG00000154556,ENSG00000105993,ENSG00000183873,ENSG00000198668,ENSG00000198947
GO:CC	microtubule end	GO:1990752	0.0359887	1.44383	36	127	4	18963	ENSG00000166974,ENSG00000109171,ENSG00000163539,ENSG00000074054
GO:CC	cytosol	GO:0005829	0.0368466	1.4336	5231	127	55	18963	ENSG00000003402,ENSG00000068305,ENSG00000075391,ENSG00000110075,ENSG00000112357,ENSG00000136111,ENSG00000138641,ENSG00000142192,ENSG00000151150,ENSG00000160145,ENSG00000173402,ENSG00000031081,ENSG00000035403,ENSG00000040933,ENSG00000066735,ENSG00000100266,ENSG00000124181,ENSG00000127533,ENSG00000133030,ENSG00000003393,ENSG00000108861,ENSG00000109171,ENSG00000109670,ENSG00000110429,ENSG00000148516…
GO:CC	synapse	GO:0045202	0.0452879	1.34402	1382	127	22	18963	ENSG00000112186,ENSG00000112531,ENSG00000142192,ENSG00000151150,ENSG00000173402,ENSG00000183023,ENSG00000040933,ENSG00000100266,ENSG00000124181,ENSG00000144711,ENSG00000003393,ENSG00000109756,ENSG00000120053,ENSG00000127445,ENSG00000134769,ENSG00000138443,ENSG00000168118,ENSG00000080371,ENSG00000162736,ENSG00000181856,ENSG00000198668,ENSG00000198947
KEGG	Apelin signaling pathway	KEGG:04371	0.0325014	1.4881	136	58	6	7987	ENSG00000068305,ENSG00000176533,ENSG00000183023,ENSG00000162409,ENSG00000110092,ENSG00000198668

## Sheet: All down miRNA enrichment
source	term_name	term_id	adjusted_p_value	negative_log10_of_adjusted_p_value	term_size	query_size	intersection_size	effective_domain_size	intersections
GO:MF	enzyme binding	GO:0019899	3.48375e-05	4.45795	1866	290	59	18694	ENSG00000100906,ENSG00000105656,ENSG00000113161,ENSG00000122257,ENSG00000136826,ENSG00000136848,ENSG00000141867,ENSG00000188215,ENSG00000089159,ENSG00000108861,ENSG00000162889,ENSG00000173546,ENSG00000003402,ENSG00000068305,ENSG00000110075,ENSG00000112186,ENSG00000112357,ENSG00000125503,ENSG00000142192,ENSG00000166974,ENSG00000176641,ENSG00000035403,ENSG00000124181,ENSG00000116016,ENSG00000182446…
GO:MF	dystroglycan binding	GO:0002162	8.84741e-05	4.05318	10	290	5	18694	ENSG00000173402,ENSG00000035403,ENSG00000163539,ENSG00000074054,ENSG00000198947
GO:MF	cytoskeletal protein binding	GO:0008092	0.00579286	2.23711	995	290	34	18694	ENSG00000010244,ENSG00000089159,ENSG00000108861,ENSG00000174996,ENSG00000112186,ENSG00000151150,ENSG00000166974,ENSG00000173402,ENSG00000183023,ENSG00000035403,ENSG00000064042,ENSG00000066735,ENSG00000100266,ENSG00000133030,ENSG00000157483,ENSG00000116141,ENSG00000163539,ENSG00000074054,ENSG00000127445,ENSG00000136153,ENSG00000183873,ENSG00000168172,ENSG00000176658,ENSG00000118473,ENSG00000135631…
GO:MF	kinase binding	GO:0019900	0.026271	1.58052	763	290	27	18694	ENSG00000122257,ENSG00000136848,ENSG00000108861,ENSG00000162889,ENSG00000173546,ENSG00000068305,ENSG00000125503,ENSG00000166974,ENSG00000124181,ENSG00000163539,ENSG00000047644,ENSG00000127445,ENSG00000138443,ENSG00000183873,ENSG00000213639,ENSG00000111961,ENSG00000133639,ENSG00000110092,ENSG00000197380,ENSG00000198369,ENSG00000198668,ENSG00000163618,ENSG00000198626,ENSG00000138448,ENSG00000157764…
GO:BP	regulation of cellular process	GO:0050794	0.000611749	3.21343	11531	282	219	18092	ENSG00000010244,ENSG00000059758,ENSG00000069667,ENSG00000083168,ENSG00000095564,ENSG00000100906,ENSG00000102804,ENSG00000105656,ENSG00000107372,ENSG00000113161,ENSG00000119138,ENSG00000122257,ENSG00000128594,ENSG00000136826,ENSG00000136848,ENSG00000141867,ENSG00000158321,ENSG00000162613,ENSG00000171988,ENSG00000172432,ENSG00000178726,ENSG00000185619,ENSG00000188215,ENSG00000198742,ENSG00000089159…
GO:BP	nervous system development	GO:0007399	0.00121177	2.91658	2506	282	70	18092	ENSG00000069667,ENSG00000128594,ENSG00000136826,ENSG00000136848,ENSG00000158321,ENSG00000198742,ENSG00000156453,ENSG00000166900,ENSG00000173546,ENSG00000003402,ENSG00000068305,ENSG00000112357,ENSG00000112531,ENSG00000136261,ENSG00000142192,ENSG00000151150,ENSG00000160145,ENSG00000173402,ENSG00000183023,ENSG00000035403,ENSG00000066735,ENSG00000074527,ENSG00000117713,ENSG00000124181,ENSG00000136944…
GO:BP	circulatory system development	GO:0072359	0.0023318	2.63231	1219	282	42	18092	ENSG00000069667,ENSG00000107372,ENSG00000136826,ENSG00000136848,ENSG00000136383,ENSG00000173546,ENSG00000003402,ENSG00000068305,ENSG00000112531,ENSG00000169031,ENSG00000173402,ENSG00000183023,ENSG00000117713,ENSG00000124181,ENSG00000154556,ENSG00000157483,ENSG00000163909,ENSG00000196628,ENSG00000116016,ENSG00000109670,ENSG00000164736,ENSG00000102755,ENSG00000109756,ENSG00000127445,ENSG00000135766…
GO:BP	anatomical structure morphogenesis	GO:0009653	0.00258086	2.58824	2865	282	76	18092	ENSG00000069667,ENSG00000107372,ENSG00000136826,ENSG00000136848,ENSG00000158321,ENSG00000198742,ENSG00000089159,ENSG00000172578,ENSG00000173546,ENSG00000003402,ENSG00000068305,ENSG00000112186,ENSG00000112357,ENSG00000112531,ENSG00000142192,ENSG00000151150,ENSG00000169031,ENSG00000173402,ENSG00000035403,ENSG00000074527,ENSG00000100266,ENSG00000112320,ENSG00000117713,ENSG00000124181,ENSG00000157483…
GO:BP	system development	GO:0048731	0.00366708	2.43568	5151	282	117	18092	ENSG00000069667,ENSG00000083168,ENSG00000100906,ENSG00000107372,ENSG00000113161,ENSG00000122257,ENSG00000128594,ENSG00000136826,ENSG00000136848,ENSG00000158321,ENSG00000198742,ENSG00000136383,ENSG00000156453,ENSG00000162889,ENSG00000166900,ENSG00000173546,ENSG00000003402,ENSG00000068305,ENSG00000112357,ENSG00000112531,ENSG00000130584,ENSG00000136261,ENSG00000142192,ENSG00000151150,ENSG00000160145…
GO:BP	intracellular signal transduction	GO:0035556	0.00539997	2.26761	2868	282	75	18092	ENSG00000069667,ENSG00000083168,ENSG00000100906,ENSG00000113161,ENSG00000136826,ENSG00000136848,ENSG00000141867,ENSG00000158321,ENSG00000108861,ENSG00000162889,ENSG00000173546,ENSG00000186111,ENSG00000003402,ENSG00000068305,ENSG00000075391,ENSG00000142192,ENSG00000144331,ENSG00000160145,ENSG00000166974,ENSG00000173402,ENSG00000176641,ENSG00000183023,ENSG00000031081,ENSG00000095370,ENSG00000124181…
GO:BP	vasculature development	GO:0001944	0.00793685	2.10035	847	282	32	18092	ENSG00000069667,ENSG00000107372,ENSG00000136826,ENSG00000136848,ENSG00000173546,ENSG00000003402,ENSG00000112531,ENSG00000169031,ENSG00000173402,ENSG00000117713,ENSG00000124181,ENSG00000157483,ENSG00000196628,ENSG00000116016,ENSG00000109670,ENSG00000164736,ENSG00000102755,ENSG00000109756,ENSG00000135766,ENSG00000165757,ENSG00000169641,ENSG00000111961,ENSG00000133639,ENSG00000133121,ENSG00000078098…
GO:BP	movement of cell or subcellular component	GO:0006928	0.00850347	2.0704	2337	282	64	18092	ENSG00000107372,ENSG00000136826,ENSG00000136848,ENSG00000158321,ENSG00000178726,ENSG00000089159,ENSG00000108861,ENSG00000173546,ENSG00000174996,ENSG00000186111,ENSG00000112357,ENSG00000142192,ENSG00000166974,ENSG00000173402,ENSG00000183023,ENSG00000035403,ENSG00000064042,ENSG00000066735,ENSG00000074527,ENSG00000124181,ENSG00000136141,ENSG00000144711,ENSG00000157483,ENSG00000183018,ENSG00000109670…
GO:BP	regulation of cell communication	GO:0010646	0.00874448	2.05827	3600	282	88	18092	ENSG00000069667,ENSG00000083168,ENSG00000100906,ENSG00000113161,ENSG00000128594,ENSG00000136826,ENSG00000136848,ENSG00000141867,ENSG00000158321,ENSG00000198742,ENSG00000089159,ENSG00000108861,ENSG00000162889,ENSG00000166900,ENSG00000173546,ENSG00000186111,ENSG00000003402,ENSG00000142192,ENSG00000151150,ENSG00000160145,ENSG00000166974,ENSG00000173402,ENSG00000176533,ENSG00000176641,ENSG00000183023…
GO:BP	blood vessel development	GO:0001568	0.00878136	2.05644	810	282	31	18092	ENSG00000069667,ENSG00000136826,ENSG00000136848,ENSG00000173546,ENSG00000003402,ENSG00000112531,ENSG00000169031,ENSG00000173402,ENSG00000117713,ENSG00000124181,ENSG00000157483,ENSG00000196628,ENSG00000116016,ENSG00000109670,ENSG00000164736,ENSG00000102755,ENSG00000109756,ENSG00000135766,ENSG00000165757,ENSG00000169641,ENSG00000111961,ENSG00000133639,ENSG00000133121,ENSG00000078098,ENSG00000144810…
GO:BP	cell migration	GO:0016477	0.0145107	1.83831	1684	282	50	18092	ENSG00000107372,ENSG00000136826,ENSG00000136848,ENSG00000158321,ENSG00000178726,ENSG00000089159,ENSG00000108861,ENSG00000173546,ENSG00000186111,ENSG00000112357,ENSG00000142192,ENSG00000166974,ENSG00000173402,ENSG00000183023,ENSG00000035403,ENSG00000064042,ENSG00000074527,ENSG00000124181,ENSG00000136141,ENSG00000144711,ENSG00000183018,ENSG00000109670,ENSG00000116141,ENSG00000163539,ENSG00000164736…
GO:BP	regulation of biological process	GO:0050789	0.0232947	1.63274	12145	282	222	18092	ENSG00000010244,ENSG00000059758,ENSG00000069667,ENSG00000083168,ENSG00000095564,ENSG00000100906,ENSG00000102804,ENSG00000105656,ENSG00000107372,ENSG00000113161,ENSG00000119138,ENSG00000122257,ENSG00000128594,ENSG00000136826,ENSG00000136848,ENSG00000141867,ENSG00000158321,ENSG00000162613,ENSG00000171988,ENSG00000172432,ENSG00000178726,ENSG00000185619,ENSG00000188215,ENSG00000198742,ENSG00000089159…
GO:BP	regulation of signaling	GO:0023051	0.0244525	1.61168	3636	282	87	18092	ENSG00000069667,ENSG00000083168,ENSG00000100906,ENSG00000113161,ENSG00000128594,ENSG00000136826,ENSG00000136848,ENSG00000141867,ENSG00000158321,ENSG00000198742,ENSG00000089159,ENSG00000108861,ENSG00000162889,ENSG00000166900,ENSG00000173546,ENSG00000186111,ENSG00000003402,ENSG00000142192,ENSG00000160145,ENSG00000166974,ENSG00000173402,ENSG00000176533,ENSG00000176641,ENSG00000183023,ENSG00000031081…
GO:BP	regulation of multicellular organismal process	GO:0051239	0.0284061	1.54659	2894	282	73	18092	ENSG00000069667,ENSG00000100906,ENSG00000113161,ENSG00000136826,ENSG00000136848,ENSG00000178726,ENSG00000198742,ENSG00000162889,ENSG00000068305,ENSG00000130584,ENSG00000142192,ENSG00000166974,ENSG00000169031,ENSG00000173153,ENSG00000173402,ENSG00000183023,ENSG00000035403,ENSG00000074527,ENSG00000124181,ENSG00000144711,ENSG00000163909,ENSG00000196628,ENSG00000116016,ENSG00000182446,ENSG00000109670…
GO:BP	regulation of cell-substrate junction organization	GO:0150116	0.0293186	1.53286	70	282	8	18092	ENSG00000108861,ENSG00000166974,ENSG00000035403,ENSG00000064042,ENSG00000144711,ENSG00000163539,ENSG00000074054,ENSG00000112715
GO:BP	multicellular organism development	GO:0007275	0.0300319	1.52242	5718	282	123	18092	ENSG00000069667,ENSG00000083168,ENSG00000100906,ENSG00000105656,ENSG00000107372,ENSG00000113161,ENSG00000122257,ENSG00000128594,ENSG00000136826,ENSG00000136848,ENSG00000158321,ENSG00000163625,ENSG00000198742,ENSG00000136383,ENSG00000156453,ENSG00000162889,ENSG00000166900,ENSG00000173546,ENSG00000003402,ENSG00000068305,ENSG00000112357,ENSG00000112531,ENSG00000130584,ENSG00000136261,ENSG00000142192…
GO:BP	anatomical structure development	GO:0048856	0.0336859	1.47255	6210	282	131	18092	ENSG00000069667,ENSG00000083168,ENSG00000100906,ENSG00000105656,ENSG00000107372,ENSG00000113161,ENSG00000122257,ENSG00000128594,ENSG00000136826,ENSG00000136848,ENSG00000158321,ENSG00000163625,ENSG00000198742,ENSG00000089159,ENSG00000136383,ENSG00000156453,ENSG00000162889,ENSG00000166900,ENSG00000172578,ENSG00000173546,ENSG00000003402,ENSG00000068305,ENSG00000112186,ENSG00000112357,ENSG00000112531…
GO:BP	positive regulation of cellular process	GO:0048522	0.0379437	1.42086	5863	282	125	18092	ENSG00000069667,ENSG00000083168,ENSG00000100906,ENSG00000105656,ENSG00000113161,ENSG00000136826,ENSG00000136848,ENSG00000141867,ENSG00000158321,ENSG00000188215,ENSG00000198742,ENSG00000089159,ENSG00000101892,ENSG00000108861,ENSG00000112242,ENSG00000139514,ENSG00000162889,ENSG00000166900,ENSG00000173546,ENSG00000003402,ENSG00000068305,ENSG00000130584,ENSG00000142192,ENSG00000151150,ENSG00000160145…
GO:BP	anatomical structure formation involved in morphogenesis	GO:0048646	0.0452379	1.3445	1235	282	39	18092	ENSG00000069667,ENSG00000136826,ENSG00000136848,ENSG00000172578,ENSG00000173546,ENSG00000003402,ENSG00000068305,ENSG00000169031,ENSG00000173402,ENSG00000117713,ENSG00000124181,ENSG00000163909,ENSG00000196628,ENSG00000116016,ENSG00000109670,ENSG00000163539,ENSG00000164736,ENSG00000074054,ENSG00000099954,ENSG00000102755,ENSG00000135766,ENSG00000165757,ENSG00000169641,ENSG00000111961,ENSG00000133639…
GO:BP	muscle structure development	GO:0061061	0.045928	1.33792	672	282	26	18092	ENSG00000069667,ENSG00000113161,ENSG00000136383,ENSG00000003402,ENSG00000068305,ENSG00000112531,ENSG00000173402,ENSG00000183023,ENSG00000117713,ENSG00000154556,ENSG00000163909,ENSG00000116016,ENSG00000148516,ENSG00000179456,ENSG00000127445,ENSG00000003137,ENSG00000133639,ENSG00000102125,ENSG00000198947,ENSG00000006468,ENSG00000152413,ENSG00000164105,ENSG00000170807,ENSG00000198626,ENSG00000112715…
GO:BP	muscle system process	GO:0003012	0.0461893	1.33546	477	282	21	18092	ENSG00000136826,ENSG00000089159,ENSG00000003402,ENSG00000068305,ENSG00000173402,ENSG00000183023,ENSG00000035403,ENSG00000130821,ENSG00000154556,ENSG00000127445,ENSG00000134769,ENSG00000183873,ENSG00000185532,ENSG00000102125,ENSG00000145349,ENSG00000198668,ENSG00000198947,ENSG00000151617,ENSG00000152413,ENSG00000170807,ENSG00000198626
GO:BP	localization of cell	GO:0051674	0.0464656	1.33287	1856	282	52	18092	ENSG00000107372,ENSG00000136826,ENSG00000136848,ENSG00000158321,ENSG00000178726,ENSG00000089159,ENSG00000108861,ENSG00000173546,ENSG00000186111,ENSG00000112357,ENSG00000142192,ENSG00000166974,ENSG00000173402,ENSG00000183023,ENSG00000035403,ENSG00000064042,ENSG00000074527,ENSG00000124181,ENSG00000136141,ENSG00000144711,ENSG00000183018,ENSG00000109670,ENSG00000116141,ENSG00000163539,ENSG00000164736…
GO:BP	cell motility	GO:0048870	0.0464656	1.33287	1856	282	52	18092	ENSG00000107372,ENSG00000136826,ENSG00000136848,ENSG00000158321,ENSG00000178726,ENSG00000089159,ENSG00000108861,ENSG00000173546,ENSG00000186111,ENSG00000112357,ENSG00000142192,ENSG00000166974,ENSG00000173402,ENSG00000183023,ENSG00000035403,ENSG00000064042,ENSG00000074527,ENSG00000124181,ENSG00000136141,ENSG00000144711,ENSG00000183018,ENSG00000109670,ENSG00000116141,ENSG00000163539,ENSG00000164736…
GO:CC	anchoring junction	GO:0070161	4.28649e-08	7.3679	843	288	40	18963	ENSG00000089159,ENSG00000156453,ENSG00000166900,ENSG00000173546,ENSG00000186111,ENSG00000142192,ENSG00000151150,ENSG00000166974,ENSG00000173402,ENSG00000183023,ENSG00000031081,ENSG00000035403,ENSG00000100266,ENSG00000124181,ENSG00000133030,ENSG00000154556,ENSG00000157483,ENSG00000163539,ENSG00000074054,ENSG00000102755,ENSG00000109756,ENSG00000136153,ENSG00000138443,ENSG00000165757,ENSG00000183873…
GO:CC	cell leading edge	GO:0031252	6.35545e-07	6.19685	429	288	26	18963	ENSG00000089159,ENSG00000147416,ENSG00000166900,ENSG00000173546,ENSG00000186111,ENSG00000142192,ENSG00000173402,ENSG00000031081,ENSG00000095370,ENSG00000100266,ENSG00000124181,ENSG00000154556,ENSG00000003393,ENSG00000163539,ENSG00000138443,ENSG00000165757,ENSG00000115977,ENSG00000176658,ENSG00000028203,ENSG00000198947,ENSG00000029534,ENSG00000078098,ENSG00000129116,ENSG00000138448,ENSG00000165240…
GO:CC	cell-substrate junction	GO:0030055	2.50046e-06	5.60198	426	288	25	18963	ENSG00000089159,ENSG00000173546,ENSG00000186111,ENSG00000166974,ENSG00000173402,ENSG00000031081,ENSG00000035403,ENSG00000100266,ENSG00000133030,ENSG00000154556,ENSG00000163539,ENSG00000074054,ENSG00000102755,ENSG00000136153,ENSG00000213639,ENSG00000080371,ENSG00000162736,ENSG00000198947,ENSG00000078098,ENSG00000091409,ENSG00000129116,ENSG00000145819,ENSG00000138448,ENSG00000162704,ENSG00000166913
GO:CC	cell junction	GO:0030054	2.91789e-06	5.53493	2131	288	66	18963	ENSG00000128594,ENSG00000089159,ENSG00000156453,ENSG00000166900,ENSG00000173546,ENSG00000186111,ENSG00000112186,ENSG00000112531,ENSG00000142192,ENSG00000151150,ENSG00000166974,ENSG00000173402,ENSG00000183023,ENSG00000031081,ENSG00000035403,ENSG00000040933,ENSG00000100266,ENSG00000124181,ENSG00000133030,ENSG00000144711,ENSG00000154556,ENSG00000157483,ENSG00000131389,ENSG00000003393,ENSG00000151967…
GO:CC	intracellular anatomical structure	GO:0005622	5.59627e-06	5.2521	14764	288	260	18963	ENSG00000010244,ENSG00000010818,ENSG00000059758,ENSG00000069667,ENSG00000071073,ENSG00000083168,ENSG00000095564,ENSG00000100906,ENSG00000102786,ENSG00000102804,ENSG00000105656,ENSG00000107372,ENSG00000113161,ENSG00000119138,ENSG00000122257,ENSG00000136826,ENSG00000136848,ENSG00000141867,ENSG00000158321,ENSG00000162613,ENSG00000163625,ENSG00000171988,ENSG00000172432,ENSG00000178726,ENSG00000185619…
GO:CC	focal adhesion	GO:0005925	7.61381e-06	5.1184	418	288	24	18963	ENSG00000089159,ENSG00000173546,ENSG00000186111,ENSG00000166974,ENSG00000173402,ENSG00000031081,ENSG00000035403,ENSG00000100266,ENSG00000133030,ENSG00000154556,ENSG00000163539,ENSG00000074054,ENSG00000102755,ENSG00000136153,ENSG00000213639,ENSG00000080371,ENSG00000162736,ENSG00000078098,ENSG00000091409,ENSG00000129116,ENSG00000145819,ENSG00000138448,ENSG00000162704,ENSG00000166913
GO:CC	sarcolemma	GO:0042383	5.23173e-05	4.28136	138	288	13	18963	ENSG00000151150,ENSG00000173402,ENSG00000183023,ENSG00000035403,ENSG00000134769,ENSG00000183873,ENSG00000145349,ENSG00000162736,ENSG00000181856,ENSG00000198947,ENSG00000029534,ENSG00000198626,ENSG00000134294
GO:CC	lamellipodium	GO:0030027	0.000154398	3.81136	204	288	15	18963	ENSG00000089159,ENSG00000166900,ENSG00000173546,ENSG00000142192,ENSG00000173402,ENSG00000031081,ENSG00000124181,ENSG00000154556,ENSG00000003393,ENSG00000138443,ENSG00000198947,ENSG00000078098,ENSG00000129116,ENSG00000138448,ENSG00000162704
GO:CC	axon	GO:0030424	0.000339285	3.46943	666	288	28	18963	ENSG00000136848,ENSG00000158321,ENSG00000163625,ENSG00000198742,ENSG00000166900,ENSG00000142192,ENSG00000151150,ENSG00000173402,ENSG00000183023,ENSG00000095370,ENSG00000003393,ENSG00000162409,ENSG00000163539,ENSG00000120053,ENSG00000134769,ENSG00000115977,ENSG00000176658,ENSG00000080371,ENSG00000198668,ENSG00000198947,ENSG00000029534,ENSG00000047849,ENSG00000129116,ENSG00000152413,ENSG00000177169…
GO:CC	myofibril	GO:0030016	0.000735726	3.13328	231	288	15	18963	ENSG00000151150,ENSG00000173402,ENSG00000183023,ENSG00000035403,ENSG00000154556,ENSG00000105993,ENSG00000183873,ENSG00000112214,ENSG00000198668,ENSG00000198947,ENSG00000029534,ENSG00000129116,ENSG00000152413,ENSG00000170807,ENSG00000198626
GO:CC	Z disc	GO:0030018	0.00114269	2.94207	128	288	11	18963	ENSG00000151150,ENSG00000183023,ENSG00000154556,ENSG00000105993,ENSG00000183873,ENSG00000112214,ENSG00000198947,ENSG00000029534,ENSG00000129116,ENSG00000152413,ENSG00000198626
GO:CC	contractile fiber	GO:0043292	0.0013013	2.88562	242	288	15	18963	ENSG00000151150,ENSG00000173402,ENSG00000183023,ENSG00000035403,ENSG00000154556,ENSG00000105993,ENSG00000183873,ENSG00000112214,ENSG00000198668,ENSG00000198947,ENSG00000029534,ENSG00000129116,ENSG00000152413,ENSG00000170807,ENSG00000198626
GO:CC	costamere	GO:0043034	0.00210544	2.67666	19	288	5	18963	ENSG00000151150,ENSG00000173402,ENSG00000035403,ENSG00000198947,ENSG00000152413
GO:CC	I band	GO:0031674	0.0029013	2.53741	141	288	11	18963	ENSG00000151150,ENSG00000183023,ENSG00000154556,ENSG00000105993,ENSG00000183873,ENSG00000112214,ENSG00000198947,ENSG00000029534,ENSG00000129116,ENSG00000152413,ENSG00000198626
GO:CC	cell-cell junction	GO:0005911	0.0029215	2.53439	506	288	22	18963	ENSG00000089159,ENSG00000156453,ENSG00000166900,ENSG00000186111,ENSG00000142192,ENSG00000151150,ENSG00000173402,ENSG00000183023,ENSG00000035403,ENSG00000100266,ENSG00000124181,ENSG00000157483,ENSG00000109756,ENSG00000136153,ENSG00000138443,ENSG00000165757,ENSG00000183873,ENSG00000028203,ENSG00000110092,ENSG00000091409,ENSG00000112715,ENSG00000181467
GO:CC	neuron projection	GO:0043005	0.00468663	2.32914	1399	288	42	18963	ENSG00000128594,ENSG00000136848,ENSG00000158321,ENSG00000163625,ENSG00000198742,ENSG00000166900,ENSG00000142192,ENSG00000151150,ENSG00000173402,ENSG00000183023,ENSG00000095370,ENSG00000185800,ENSG00000131389,ENSG00000003393,ENSG00000116141,ENSG00000162409,ENSG00000163539,ENSG00000109756,ENSG00000120053,ENSG00000127445,ENSG00000134769,ENSG00000138443,ENSG00000115977,ENSG00000176658,ENSG00000028203…
GO:CC	cytosol	GO:0005829	0.00510552	2.29196	5231	288	112	18963	ENSG00000083168,ENSG00000100906,ENSG00000119138,ENSG00000122257,ENSG00000136848,ENSG00000163625,ENSG00000198742,ENSG00000089159,ENSG00000103642,ENSG00000108861,ENSG00000119682,ENSG00000130204,ENSG00000132768,ENSG00000140650,ENSG00000147416,ENSG00000162889,ENSG00000174996,ENSG00000186111,ENSG00000003402,ENSG00000068305,ENSG00000075391,ENSG00000110075,ENSG00000112357,ENSG00000136111,ENSG00000138641…
GO:CC	sarcomere	GO:0030017	0.00541734	2.26621	209	288	13	18963	ENSG00000151150,ENSG00000183023,ENSG00000154556,ENSG00000105993,ENSG00000183873,ENSG00000112214,ENSG00000198668,ENSG00000198947,ENSG00000029534,ENSG00000129116,ENSG00000152413,ENSG00000170807,ENSG00000198626
GO:CC	ruffle	GO:0001726	0.0056999	2.24413	180	288	12	18963	ENSG00000147416,ENSG00000173546,ENSG00000186111,ENSG00000095370,ENSG00000100266,ENSG00000124181,ENSG00000003393,ENSG00000163539,ENSG00000165757,ENSG00000078098,ENSG00000129116,ENSG00000138448
GO:CC	cytoplasm	GO:0005737	0.00810869	2.09105	11888	288	213	18963	ENSG00000010244,ENSG00000059758,ENSG00000071073,ENSG00000083168,ENSG00000100906,ENSG00000102804,ENSG00000107372,ENSG00000113161,ENSG00000119138,ENSG00000122257,ENSG00000136826,ENSG00000136848,ENSG00000158321,ENSG00000162613,ENSG00000163625,ENSG00000172432,ENSG00000178726,ENSG00000188215,ENSG00000198742,ENSG00000089159,ENSG00000103642,ENSG00000108861,ENSG00000119682,ENSG00000125967,ENSG00000130204…
GO:CC	plasma membrane region	GO:0098590	0.0228457	1.6412	1255	288	37	18963	ENSG00000128594,ENSG00000178726,ENSG00000139514,ENSG00000147416,ENSG00000166900,ENSG00000173546,ENSG00000186111,ENSG00000142192,ENSG00000151150,ENSG00000173402,ENSG00000183023,ENSG00000095370,ENSG00000100266,ENSG00000154556,ENSG00000131389,ENSG00000163539,ENSG00000109756,ENSG00000136153,ENSG00000141469,ENSG00000165757,ENSG00000183873,ENSG00000115977,ENSG00000176658,ENSG00000118473,ENSG00000028203…
GO:CC	basal part of cell	GO:0045178	0.0230974	1.63644	69	288	7	18963	ENSG00000139514,ENSG00000151150,ENSG00000173402,ENSG00000163539,ENSG00000074054,ENSG00000078098,ENSG00000091409
GO:CC	leading edge membrane	GO:0031256	0.0249991	1.60208	178	288	11	18963	ENSG00000173546,ENSG00000186111,ENSG00000095370,ENSG00000100266,ENSG00000163539,ENSG00000165757,ENSG00000176658,ENSG00000028203,ENSG00000029534,ENSG00000078098,ENSG00000138448
GO:CC	synapse	GO:0045202	0.0364698	1.43807	1382	288	39	18963	ENSG00000128594,ENSG00000166900,ENSG00000186111,ENSG00000112186,ENSG00000112531,ENSG00000142192,ENSG00000151150,ENSG00000173402,ENSG00000183023,ENSG00000040933,ENSG00000100266,ENSG00000124181,ENSG00000144711,ENSG00000131389,ENSG00000003393,ENSG00000109756,ENSG00000120053,ENSG00000127445,ENSG00000134769,ENSG00000138443,ENSG00000168118,ENSG00000011275,ENSG00000115977,ENSG00000080371,ENSG00000162736…
GO:CC	plasma membrane bounded cell projection	GO:0120025	0.0368301	1.4338	2255	288	56	18963	ENSG00000128594,ENSG00000136848,ENSG00000158321,ENSG00000163625,ENSG00000198742,ENSG00000089159,ENSG00000147416,ENSG00000166900,ENSG00000173546,ENSG00000186111,ENSG00000142192,ENSG00000151150,ENSG00000173402,ENSG00000183023,ENSG00000031081,ENSG00000095370,ENSG00000100266,ENSG00000124181,ENSG00000154556,ENSG00000157483,ENSG00000185800,ENSG00000131389,ENSG00000003393,ENSG00000116141,ENSG00000162409…
GO:CC	actin-based cell projection	GO:0098858	0.0432102	1.36441	222	288	12	18963	ENSG00000147416,ENSG00000142192,ENSG00000173402,ENSG00000157483,ENSG00000131389,ENSG00000138443,ENSG00000176658,ENSG00000028203,ENSG00000198947,ENSG00000091409,ENSG00000138448,ENSG00000165240
KEGG	Pathways in cancer	KEGG:05200	0.00251307	2.5998	528	137	23	7987	ENSG00000100906,ENSG00000112242,ENSG00000169031,ENSG00000176533,ENSG00000124181,ENSG00000127533,ENSG00000163909,ENSG00000116016,ENSG00000135766,ENSG00000110092,ENSG00000145349,ENSG00000198668,ENSG00000091409,ENSG00000101333,ENSG00000151617,ENSG00000081052,ENSG00000112715,ENSG00000138448,ENSG00000157764,ENSG00000101109,ENSG00000172380,ENSG00000182621,ENSG00000119535
KEGG	Focal adhesion	KEGG:04510	0.00321278	2.49312	200	137	13	7987	ENSG00000089159,ENSG00000186111,ENSG00000125503,ENSG00000169031,ENSG00000035403,ENSG00000102755,ENSG00000213639,ENSG00000110092,ENSG00000091409,ENSG00000081052,ENSG00000112715,ENSG00000138448,ENSG00000157764
KEGG	Circadian entrainment	KEGG:04713	0.00350559	2.45524	97	137	9	7987	ENSG00000176533,ENSG00000185532,ENSG00000145349,ENSG00000198668,ENSG00000101333,ENSG00000152402,ENSG00000198626,ENSG00000172380,ENSG00000182621
KEGG	Vascular smooth muscle contraction	KEGG:04270	0.00794599	2.09985	133	137	10	7987	ENSG00000125503,ENSG00000185532,ENSG00000213639,ENSG00000198668,ENSG00000101333,ENSG00000151617,ENSG00000152402,ENSG00000157764,ENSG00000145936,ENSG00000182621
KEGG	Apelin signaling pathway	KEGG:04371	0.00958288	2.0185	136	137	10	7987	ENSG00000068305,ENSG00000176533,ENSG00000183023,ENSG00000162409,ENSG00000110092,ENSG00000198668,ENSG00000101333,ENSG00000198626,ENSG00000172380,ENSG00000182621
KEGG	cGMP-PKG signaling pathway	KEGG:04022	0.0104571	1.98059	165	137	11	7987	ENSG00000101892,ENSG00000068305,ENSG00000183023,ENSG00000185532,ENSG00000213639,ENSG00000198668,ENSG00000101333,ENSG00000151617,ENSG00000152402,ENSG00000145936,ENSG00000182621
KEGG	Thyroid hormone signaling pathway	KEGG:04919	0.0195832	1.70812	121	137	9	7987	ENSG00000101892,ENSG00000136111,ENSG00000124181,ENSG00000110092,ENSG00000172348,ENSG00000101333,ENSG00000123066,ENSG00000138448,ENSG00000182621
KEGG	Oxytocin signaling pathway	KEGG:04921	0.0266312	1.57461	154	137	10	7987	ENSG00000125503,ENSG00000162409,ENSG00000213639,ENSG00000110092,ENSG00000145349,ENSG00000198668,ENSG00000101333,ENSG00000152402,ENSG00000198626,ENSG00000182621
KEGG	AGE-RAGE signaling pathway in diabetic complications	KEGG:04933	0.0268804	1.57056	100	137	8	7987	ENSG00000178726,ENSG00000169031,ENSG00000124181,ENSG00000110092,ENSG00000101333,ENSG00000081052,ENSG00000112715,ENSG00000182621
KEGG	Human cytomegalovirus infection	KEGG:05163	0.0381423	1.41859	223	137	12	7987	ENSG00000100906,ENSG00000089159,ENSG00000112242,ENSG00000176533,ENSG00000110092,ENSG00000198668,ENSG00000101333,ENSG00000112715,ENSG00000138448,ENSG00000172380,ENSG00000275302,ENSG00000182621

## Sheet: GSEA miRNA enrichment
NAME	GS DETAILS	SIZE	ES	NES	NOM p-val	FDR q-val	FWER p-val	RANK AT MAX	LEADING EDGE
AMINOGLYCAN BIOSYNTHETIC PROCESS%GOBP%GO:0006023		100	0.543225	1.92624	0	0.0120807	0.367	2275	tags=32%, list=13%, signal=37%
CELLULAR RESPONSE TO VASCULAR ENDOTHELIAL GROWTH FACTOR STIMULUS%GOBP%GO:0035924		35	0.652814	1.89961	0	0.015965	0.521	1478	tags=37%, list=9%, signal=41%
CHONDROITIN SULFATE DERMATAN SULFATE METABOLISM%REACTOME%R-HSA-1793185.1		49	0.609536	1.94836	0	0.0104249	0.251	2162	tags=33%, list=13%, signal=37%
ENDOTHELIAL CELL DEVELOPMENT%GOBP%GO:0001885		31	0.615193	1.76509	0.00249377	0.0415915	0.981	2277	tags=42%, list=13%, signal=48%
GLYCOSAMINOGLYCAN BIOSYNTHETIC PROCESS%GOBP%GO:0006024		96	0.537858	1.88118	0	0.0193126	0.611	2275	tags=32%, list=13%, signal=37%
HALLMARK_IL6_JAK_STAT3_SIGNALING%MSIGDB_C2%HALLMARK_IL6_JAK_STAT3_SIGNALING		81	0.534649	1.81802	0	0.0308304	0.892	2340	tags=38%, list=14%, signal=44%
HALLMARK_INFLAMMATORY_RESPONSE%MSIGDB_C2%HALLMARK_INFLAMMATORY_RESPONSE		193	0.525766	2.00123	0	0.00765207	0.111	1968	tags=33%, list=12%, signal=36%
IL4-MEDIATED SIGNALING EVENTS%PATHWAY INTERACTION DATABASE NCI-NATURE CURATED DATA%IL4-MEDIATED SIGNALING EVENTS		56	0.563518	1.78638	0	0.0368382	0.958	1526	tags=23%, list=9%, signal=25%
INTEGRINS IN ANGIOGENESIS%PATHWAY INTERACTION DATABASE NCI-NATURE CURATED DATA%INTEGRINS IN ANGIOGENESIS		60	0.548447	1.76611	0	0.0413598	0.98	2903	tags=45%, list=17%, signal=54%
INTERLEUKIN-4 AND INTERLEUKIN-13 SIGNALING%REACTOME DATABASE ID RELEASE 69%6785807		101	0.501716	1.76803	0	0.0412994	0.978	2165	tags=33%, list=13%, signal=37%
NEGATIVE REGULATION OF CELL MIGRATION%GOBP%GO:0030336		198	0.467694	1.79479	0	0.0350659	0.943	1249	tags=18%, list=7%, signal=19%
NEGATIVE REGULATION OF EPITHELIAL CELL MIGRATION%GOBP%GO:0010633		58	0.575669	1.85776	0	0.024165	0.732	2587	tags=34%, list=15%, signal=40%
NEGATIVE REGULATION OF HEMOSTASIS%GOBP%GO:1900047		39	0.581285	1.74299	0	0.046018	0.993	2821	tags=46%, list=16%, signal=55%
NEGATIVE REGULATION OF WOUND HEALING%GOBP%GO:0061045		52	0.558527	1.75716	0.00257069	0.0442837	0.986	2821	tags=38%, list=16%, signal=46%
ONCOSTATIN M SIGNALING PATHWAY%WIKIPATHWAYS_20190810%WP2374%HOMO SAPIENS		62	0.574062	1.8449	0	0.0253611	0.791	2497	tags=42%, list=15%, signal=49%
PID_IL4_2PATHWAY%MSIGDB_C2%PID_IL4_2PATHWAY		58	0.545041	1.732	0	0.0481234	0.998	1526	tags=22%, list=9%, signal=25%
PID_UPA_UPAR_PATHWAY%MSIGDB_C2%PID_UPA_UPAR_PATHWAY		35	0.673854	1.98606	0	0.00841748	0.14	1888	tags=37%, list=11%, signal=42%
POSITIVE REGULATION OF EPITHELIAL CELL MIGRATION%GOBP%GO:0010634		119	0.485805	1.7421	0	0.0457091	0.993	1597	tags=24%, list=9%, signal=27%
REGULATION OF BLOOD VESSEL ENDOTHELIAL CELL MIGRATION%GOBP%GO:0043535		75	0.538254	1.8033	0	0.0334513	0.931	3128	tags=44%, list=18%, signal=54%
REGULATION OF CELL MIGRATION INVOLVED IN SPROUTING ANGIOGENESIS%GOBP%GO:0090049		31	0.629539	1.74014	0	0.045804	0.994	1597	tags=35%, list=9%, signal=39%
REGULATION OF ENDOTHELIAL CELL MIGRATION%GOBP%GO:0010594		135	0.506329	1.85357	0	0.0241406	0.755	3051	tags=39%, list=18%, signal=47%
REGULATION OF EPITHELIAL CELL DIFFERENTIATION%GOBP%GO:0030856		97	0.523826	1.83396	0	0.0275635	0.834	2892	tags=36%, list=17%, signal=43%
REGULATION OF EPITHELIAL CELL MIGRATION%GOBP%GO:0010632		184	0.507498	1.90869	0	0.0144914	0.46	3051	tags=35%, list=18%, signal=43%
REGULATION OF LIPASE ACTIVITY%GOBP%GO:0060191		75	0.518458	1.7623	0.00547945	0.042755	0.983	2291	tags=28%, list=13%, signal=32%
REGULATION OF PHOSPHOLIPASE ACTIVITY%GOBP%GO:0010517		59	0.55059	1.76142	0	0.0429491	0.985	2197	tags=31%, list=13%, signal=35%
REGULATION OF RAC1 ACTIVITY%PATHWAY INTERACTION DATABASE NCI-NATURE CURATED DATA%REGULATION OF RAC1 ACTIVITY		38	0.586923	1.75823	0	0.0439318	0.985	1802	tags=29%, list=11%, signal=32%
REGULATION OF RAS PROTEIN SIGNAL TRANSDUCTION%GOBP%GO:0046578		121	0.486321	1.75225	0	0.0441411	0.988	1972	tags=26%, list=12%, signal=29%
REGULATION OF WOUND HEALING%GOBP%GO:0061041		102	0.500463	1.75337	0	0.0448492	0.988	2889	tags=35%, list=17%, signal=42%
SEMI-LUNAR VALVE DEVELOPMENT%GOBP%GO:1905314		35	0.593719	1.72897	0.0025974	0.0488313	1	2586	tags=34%, list=15%, signal=40%
UROKINASE-TYPE PLASMINOGEN ACTIVATOR (UPA) AND UPAR-MEDIATED SIGNALING%PATHWAY INTERACTION DATABASE NCI-NATURE CURATED DATA%UROKINASE-TYPE PLASMINOGEN ACTIVATOR (UPA) AND UPAR-MEDIATED SIGNALING		35	0.673854	1.98641	0	0.00869453	0.139	1888	tags=37%, list=11%, signal=42%
DNA DOUBLE STRAND BREAK RESPONSE%REACTOME%R-HSA-5693606.1		68	-0.543283	-1.68107	0.00162338	0.048704	1	3456	tags=46%, list=20%, signal=57%
RECRUITMENT AND ATM-MEDIATED PHOSPHORYLATION OF REPAIR AND SIGNALING PROTEINS AT DNA DOUBLE STRAND BREAKS%REACTOME DATABASE ID RELEASE 69%5693565		67	-0.562596	-1.7277	0	0.0288997	0.99	3456	tags=46%, list=20%, signal=58%
